# Supplementary material for: Loquacious modulates flaviviral RNA replication in mosquito cells
Source: PLoS Pathog. 2022 Apr 28;18(4):e1010163. doi: 10.1371/journal.ppat.1010163 (PMC9089905; doi:10.1371/journal.ppat.1010163)
Supplement: S1 Table — Fold Enrichment and Saint scores of EDEN-RAPID and DENV-RAPID assays are shown. (XLSX) [file ppat.1010163.s006.xlsx]

## Sheet: EDEN15 RAPID
	FOLD ENRICHMENT			SAINT SCORE
	Replicate 1	Replicate 2		Replicate 1	Replicate 2
PROTID	EDEN15_1_FC_A	EDEN15_2_FC_A	STDEVP	EDEN15_1_SP	EDEN15_2_SP	AVERAGE FOLD ENRICHMENT	AVERAGE SAINT SCORE
Q8WRS8	49.13	37.96	5.585	1	1	43.545	1
A0A182G6L7	46.99	53.63	3.32	1	1	50.31	1
A0A182H3I3	42.71	42.44	0.135	1	1	42.575	1
Q17FJ6	19.18	8.84	5.17	1	1	14.01	1
A0A182G288	18.2	1.23	8.485	1	1	9.715	1
Q17GA0	17.04	0	8.52	1	1	8.52	1
J9HFE1	15.97	0	7.985	1	1	7.985	1
A0A182GRK1	15.97	0	7.985	1	1	7.985	1
A0A182G7E1	14.9	16.68	0.89	1	1	15.79	1
Q16IV1	13.83	6.6	3.615	1	1	10.215	1
Q16YC5	13.83	0	6.915	1	1	6.915	1
Q0IE85	12.76	0	6.38	1	1	6.38	1
Q17ER9	11.7	0	5.85	1	1	5.85	1
Q8WQK7	11.7	0	5.85	1	1	5.85	1
Q170A1	11.7	7.72	1.99	1	1	9.71	1
A0A182HCI0	11.7	0	5.85	1	1	5.85	1
Q17PA9	10.63	0	5.315	1	1	5.315	1
A0A182G3D3	10.1	10.99	0.445	1	1	10.545	1
Q16ML3	9.56	0	4.78	1	1	4.78	1
Q16SX4	8.49	0	4.245	1	1	4.245	1
Q0IFD4	7.42	0	3.71	1	1	3.71	1
K1C9_HUMAN	6.52	9.26	1.37	0.97	1	7.89	0.985
A0A023ERY4	6.35	0	3.175	1	1	3.175	1
A0A182GGA1	6.35	0	3.175	1	1	3.175	1
Q0IGB5	5.29	0.8	2.245	0.99	1	3.045	0.995
Q16HB0	5.28	0	2.64	1	1	2.64	1
Q16HH0	5.28	0	2.64	1	1	2.64	1
A0A182GGY8	5.28	0	2.64	1	1	2.64	1
Q177A1	5.28	0	2.64	1	1	2.64	1
A0A182GRN5	5.28	2.12	1.58	1	1	3.7	1
A0A182HDS0	5.28	0	2.64	1	1	2.64	1
Q17HD5	5.28	0	2.64	1	1	2.64	1
A0A182GI25	5.28	0	2.64	1	1	2.64	1
A0A182H7Y9	5.28	0	2.64	1	1	2.64	1
Q16Y29	4.21	2.12	1.045	0.99	1	3.165	0.995
A0A182HFD6	4.21	0	2.105	0.99	1	2.105	0.995
A0A182H3D8	4.21	0	2.105	0.99	1	2.105	0.995
Q16GA3	4.21	0	2.105	0.99	1	2.105	0.995
A0A182H172	4.21	7.72	1.755	0.99	1	5.965	0.995
Q17K18	3.67	6.03	1.18	0.86	1	4.85	0.93
A0A182GCP4	3.6	0	1.8	0.79	1	1.8	0.895
A0A182H8I1	3.49	1.4	1.045	0.94	1	2.445	0.97
A0A023EUT4	3.21	0	1.605	0.76	1	1.605	0.88
A0A182GL28	3.18	2.95	0.115	0.93	1	3.065	0.965
Q0IFZ3	3.14	0	1.57	0.95	1	1.57	0.975
A0A182GUR1	3.14	4.36	0.61	0.95	1	3.75	0.975
A0A182H6A0	3.14	0	1.57	0.95	1	1.57	0.975
Q16TG8	3.14	0	1.57	0.95	1	1.57	0.975
Q16PT5	3.14	8.84	2.85	0.95	1	5.99	0.975
A0A023ETD6	3.14	0	1.57	0.95	1	1.57	0.975
Q16ZV8	3.14	0	1.57	0.95	1	1.57	0.975
A0A023ESS2	3.14	0	1.57	0.95	1	1.57	0.975
A0A182H2T8	3.14	0	1.57	0.95	1	1.57	0.975
A0A182HB70	3.13	0	1.565	0.59	1	1.565	0.795
A0A182H2Q5	3.08	3.97	0.445	0.43	1	3.525	0.715
A0A182GIH9	3.02	2.91	0.055	0.59	1	2.965	0.795
A0A182G7Z5	2.99	8.86	2.935	0.13	1	5.925	0.565
A0A023EKF6	2.93	3.04	0.055	0.68	1	2.985	0.84
A0A182GYJ2	2.87	0	1.435	0.6	1	1.435	0.8
Q5MIR7	2.87	4.37	0.75	0.56	1	3.62	0.78
A0A182H3A8	2.79	0	1.395	0.46	1	1.395	0.73
A0A182GYL4	2.67	5.6	1.465	0.63	1	4.135	0.815
A0A182GXT3	2.67	1.64	0.515	0.63	1	2.155	0.815
A0A182G347	2.61	0	1.305	0.2	1	1.305	0.6
A0A182GVT6	2.61	0	1.305	0.63	1	1.305	0.815
A0A182G1S2	2.61	2.15	0.23	0.63	1	2.38	0.815
A0A182GEL1	2.53	1.83	0.35	0.02	1	2.18	0.51
Q16W03	2.49	1.29	0.6	0.09	1	1.89	0.545
A0A182H0R6	2.38	2.22	0.08	0.09	1	2.3	0.545
A0A182GHC2	2.17	1.42	0.375	0	1	1.795	0.5
A0A182HB17	2.08	2.14	0.03	0.49	1	2.11	0.745
Q17BS7	2.08	0	1.04	0.49	1	1.04	0.745
A0A182GU41	2.08	0	1.04	0.49	1	1.04	0.745
A0A182GDV0	2.08	0	1.04	0.14	1	1.04	0.57
Q17LM2	2.08	1.43	0.325	0.27	1	1.755	0.635
A0A023EXD7	2.07	0	1.035	0	1	1.035	0.5
A0A023ES83	2.07	0	1.035	0	1	1.035	0.5
A0A182H482	2.07	6.6	2.265	0	1	4.335	0.5
A0A182GUH4	2.07	0	1.035	0	1	1.035	0.5
A0A182G9A3	2.07	4.36	1.145	0	1	3.215	0.5
Q17FG6	2.07	0	1.035	0	1	1.035	0.5
A0A182GJN8	2.07	0	1.035	0	1	1.035	0.5
Q175M2	2.07	0	1.035	0	1	1.035	0.5
A0A023EFH1	2.07	0	1.035	0	1	1.035	0.5
A0A182H171	2.07	0	1.035	0	1	1.035	0.5
Q1HQZ9	2.07	0	1.035	0	1	1.035	0.5
A0A182H6J7	2.07	3.24	0.585	0	1	2.655	0.5
A0A182G2J8	2.07	0	1.035	0	1	1.035	0.5
A0A182GAX4	2.07	0	1.035	0	1	1.035	0.5
A0A023EN48	1.98	2.07	0.045	0	1	2.025	0.5
A0A182GD04	1.97	0	0.985	0	1	0.985	0.5
A0A182GES3	1.97	2.21	0.12	0	1	2.09	0.5
A0A023EVR6	1.95	2.26	0.155	0.03	1	2.105	0.515
A0A182H2B8	1.91	0.31	0.8	0	1	1.11	0.5
A0A182H5M3	1.89	1.48	0.205	0	1	1.685	0.5
A0A182GVJ8	1.88	0	0.94	0.03	1	0.94	0.515
Q16VG4	1.88	1.33	0.275	0	1	1.605	0.5
A0A023EJY3	1.86	2.59	0.365	0	1	2.225	0.5
A0A182GV15	1.85	2.91	0.53	0.04	1	2.38	0.52
A0A023EMH5	1.85	8.04	3.095	0.04	1	4.945	0.52
A0A182GG13	1.84	2.24	0.2	0.09	1	2.04	0.545
A0A182H6Q5	1.84	0.62	0.61	0.09	1	1.23	0.545
A0A182GAX5	1.83	0.86	0.485	0	1	1.345	0.5
Q5MIS0	1.82	0.85	0.485	0	1	1.335	0.5
A0A182GX30	1.79	1.1	0.345	0.12	1	1.445	0.56
Q17J37	1.79	1.48	0.155	0.12	1	1.635	0.56
A0A182GQ11	1.76	1.45	0.155	0.08	1	1.605	0.54
Q16GH0	1.74	2.36	0.31	0	1	2.05	0.5
A0A182H2V5	1.73	2.17	0.22	0.12	1	1.95	0.56
A0A182GJ82	1.73	0.79	0.47	0	1	1.26	0.5
A0A023EIH3	1.73	0.6	0.565	0	1	1.165	0.5
Q1HR76	1.73	1.29	0.22	0	1	1.51	0.5
A0A182GHN8	1.69	0	0.845	0.11	1	0.845	0.555
A0A182G9U7	1.69	2.2	0.255	0.11	1	1.945	0.555
A0A182G4E5	1.69	0	0.845	0.01	1	0.845	0.505
A0A023ES59	1.68	2.37	0.345	0	1	2.025	0.5
A0A023EGC4	1.67	1.04	0.315	0	1	1.355	0.5
A0A182GLI3	1.66	0	0.83	0.16	1	0.83	0.58
A0A182GA88	1.66	2.6	0.47	0.16	1	2.13	0.58
Q172Y9	1.66	1.23	0.215	0.01	1	1.445	0.505
A0A182GGI9	1.66	0	0.83	0.16	1	0.83	0.58
A0A182H8E4	1.66	2.16	0.25	0.16	1	1.91	0.58
A0A182H4L6	1.64	0	0.82	0.01	1	0.82	0.505
A0A182GVR9	1.64	1.71	0.035	0.01	1	1.675	0.505
Q17D69	1.59	1.64	0.025	0.19	1	1.615	0.595
A0A182GIH4	1.59	2.2	0.305	0.19	1	1.895	0.595
A0A182G5G3	1.59	0.96	0.315	0	1	1.275	0.5
A0A182G1L2	1.58	1.08	0.25	0.01	1	1.33	0.505
A0A182H4H0	1.56	1.97	0.205	0	1	1.765	0.5
A0A182GDD0	1.55	0.56	0.495	0	1	1.055	0.5
A0A182GSA2	1.55	0.8	0.375	0	1	1.175	0.5
A0A182G3R4	1.53	0.7	0.415	0	1	1.115	0.5
A0A182GYR7	1.46	1.35	0.055	0	1	1.405	0.5
A0A182GRF3	1.46	0.86	0.3	0	1	1.16	0.5
Q0IEQ9	1.46	0.82	0.32	0	1	1.14	0.5
A0A023ENY5	1.45	0.79	0.33	0	1	1.12	0.5
TRYP_PIG	1.44	2.04	0.3	0	1	1.74	0.5
A0A182H7V1	1.44	1.84	0.2	0	1	1.64	0.5
Q173I7	1.44	0	0.72	0	1	0.72	0.5
Q16VK9	1.43	1.02	0.205	0	1	1.225	0.5
A0A182G0W2	1.43	0.95	0.24	0	1	1.19	0.5
A0A182GF96	1.43	1.57	0.07	0	1	1.5	0.5
Q17B41	1.42	1.44	0.01	0	1	1.43	0.5
Q16WY5	1.42	0	0.71	0.04	1	0.71	0.52
A0A182H6X5	1.42	1.63	0.105	0	1	1.525	0.5
A0A182GHU2	1.41	0.72	0.345	0	1	1.065	0.5
A0A182GXK6	1.4	0	0.7	0.02	1	0.7	0.51
A0A182GUZ8	1.39	0	0.695	0	1	0.695	0.5
A0A182G3N9	1.39	0.57	0.41	0	1	0.98	0.5
A0A182GP17	1.39	1.42	0.015	0	1	1.405	0.5
A0A182HCW9	1.39	0	0.695	0	1	0.695	0.5
A0A182GT39	1.39	0	0.695	0	1	0.695	0.5
A0A182H9M1	1.38	1.44	0.03	0	1	1.41	0.5
Q172I2	1.37	1.22	0.075	0	1	1.295	0.5
A0A182H213	1.36	0	0.68	0	1	0.68	0.5
A0A182H9U0	1.36	1.31	0.025	0	1	1.335	0.5
A0A182GU83	1.35	1.15	0.1	0	1	1.25	0.5
A0A182HBF6	1.34	1.01	0.165	0	1	1.175	0.5
A0A182GC61	1.34	1.25	0.045	0	1	1.295	0.5
Q171G0	1.34	0.82	0.26	0.01	1	1.08	0.505
Q17J81	1.34	1.58	0.12	0	1	1.46	0.5
A0A182GZI1	1.33	1.24	0.045	0	1	1.285	0.5
A0A182HCJ5	1.31	0.8	0.255	0	1	1.055	0.5
A0A182HAM9	1.29	1.16	0.065	0	1	1.225	0.5
A0A182GBI2	1.28	1.23	0.025	0	1	1.255	0.5
A0A182HCE3	1.28	1.56	0.14	0	1	1.42	0.5
A0A182H7D8	1.28	0.77	0.255	0	1	1.025	0.5
Q5MIP6	1.28	1.04	0.12	0	1	1.16	0.5
A0A182GAV1	1.28	0.93	0.175	0	1	1.105	0.5
A0A182G5M6	1.27	1.13	0.07	0	1	1.2	0.5
A0A023EG18	1.26	0.83	0.215	0	1	1.045	0.5
A0A182HD58	1.26	1.3	0.02	0.03	1	1.28	0.515
A0A023EET5	1.24	0.77	0.235	0	1	1.005	0.5
Q5MIR6	1.24	1.4	0.08	0	1	1.32	0.5
Q16HF3	1.24	0.91	0.165	0	1	1.075	0.5
A0A182H4U3	1.24	1	0.12	0	1	1.12	0.5
A0A182GRQ8	1.24	2.6	0.68	0.05	1	1.92	0.525
J9HTU0	1.24	0.77	0.235	0	1	1.005	0.5
A0A182HC03	1.24	1.01	0.115	0	1	1.125	0.5
Q17GX8	1.23	0.32	0.455	0	1	0.775	0.5
A0A023EF46	1.23	1.29	0.03	0	1	1.26	0.5
A0A182GKB6	1.22	0	0.61	0.01	1	0.61	0.505
A0A023ENH4	1.22	0.55	0.335	0	1	0.885	0.5
A0A182H890	1.21	0	0.605	0	1	0.605	0.5
A0A182G4T3	1.21	1.14	0.035	0	1	1.175	0.5
A0A182GMB4	1.2	1.1	0.05	0	1	1.15	0.5
A0A182H2M9	1.2	1.4	0.1	0	1	1.3	0.5
A0A023ENF8	1.2	0.52	0.34	0	1	0.86	0.5
A0A182G2U5	1.19	1.74	0.275	0	1	1.465	0.5
Q17H05	1.19	0.89	0.15	0	1	1.04	0.5
Q16TC4	1.19	1.19	0	0	1	1.19	0.5
A0A182G1F0	1.19	1.52	0.165	0	1	1.355	0.5
A0A182GFT6	1.18	1.22	0.02	0	1	1.2	0.5
A0A182H120	1.16	1.21	0.025	0	1	1.185	0.5
Q17I04	1.15	0.9	0.125	0	1	1.025	0.5
A0A023EES4	1.14	1.19	0.025	0	1	1.165	0.5
A0A182GQV5	1.14	0.74	0.2	0	1	0.94	0.5
A0A182GWC9	1.13	1	0.065	0	1	1.065	0.5
Q170W6	1.13	1.35	0.11	0	1	1.24	0.5
A0A182H747	1.13	0.76	0.185	0	1	0.945	0.5
A0A182H290	1.13	0.81	0.16	0	1	0.97	0.5
K2C1_HUMAN	1.13	1.33	0.1	0	1	1.23	0.5
A0A182G9G3	1.13	1.57	0.22	0	1	1.35	0.5
A0A182GC86	1.11	0.68	0.215	0	1	0.895	0.5
A0A023ETP2	1.11	0.93	0.09	0	1	1.02	0.5
A0A023EPY3	1.11	1	0.055	0	1	1.055	0.5
A0A182H556	1.1	0	0.55	0	1	0.55	0.5
A0A182GQ94	1.1	0.77	0.165	0	1	0.935	0.5
A0A023EUP2	1.09	1	0.045	0	1	1.045	0.5
Q1HR88	1.09	0.84	0.125	0	1	0.965	0.5
A0A023EJU2	1.08	1.08	0	0	1	1.08	0.5
A0A182H7S8	1.07	1.05	0.01	0	1	1.06	0.5
A0A182HDH0	1.07	0.61	0.23	0	1	0.84	0.5
A0A023ECV2	1.07	0.47	0.3	0	1	0.77	0.5
A0A182G262	1.06	0.77	0.145	0	1	0.915	0.5
Q2TJ56	1.06	1.03	0.015	0	1	1.045	0.5
Q1HR66	1.06	0.54	0.26	0	1	0.8	0.5
A0A023ETW6	1.06	0.73	0.165	0	1	0.895	0.5
A0A182GU90	1.06	0.83	0.115	0	1	0.945	0.5
A0A182HAJ6	1.06	0	0.53	0	1	0.53	0.5
A0A182GUV8	1.06	0.65	0.205	0	1	0.855	0.5
A0A182GE98	1.06	1.1	0.02	0	1	1.08	0.5
A0A182H5C0	1.06	0	0.53	0	1	0.53	0.5
A0A023ETB5	1.05	1.64	0.295	0	1	1.345	0.5
A0A182HFD1	1.05	0	0.525	0	1	0.525	0.5
A0A182GTB8	1.05	0	0.525	0	1	0.525	0.5
A0A023EGQ2	1.05	1.45	0.2	0	1	1.25	0.5
Q16ME7	1.05	0	0.525	0	1	0.525	0.5
A0A182GYL7	1.05	0	0.525	0	1	0.525	0.5
A0A182GJQ5	1.05	0	0.525	0	1	0.525	0.5
A0A182H5F2	1.05	1.9	0.425	0	1	1.475	0.5
A0A182G5L7	1.05	0.51	0.27	0	1	0.78	0.5
A0A182GG24	1.05	5.28	2.115	0	1	3.165	0.5
A0A182HB33	1.04	1.07	0.015	0	1	1.055	0.5
A0A023EJ61	1.04	0.98	0.03	0	1	1.01	0.5
Q1HRQ2	1.03	1.03	0	0	1	1.03	0.5
Q1HR57	1.03	1.05	0.01	0	1	1.04	0.5
Q170C1	1.03	0.6	0.215	0	1	0.815	0.5
A0A023ETW5	1.03	0.92	0.055	0	1	0.975	0.5
Q16S36	1.03	1.62	0.295	0	1	1.325	0.5
Q1HRT6	1.02	1.16	0.07	0	1	1.09	0.5
A0A023EUS7	1.02	0.87	0.075	0	1	0.945	0.5
A0A182GVR6	1.02	1.05	0.015	0	1	1.035	0.5
A0A182GJR0	1.01	1.05	0.02	0	1	1.03	0.5
A0A023EWG2	1.01	1.29	0.14	0	1	1.15	0.5
Q178Q6	1.01	0.46	0.275	0	1	0.735	0.5
A0A023EQZ8	1.01	1.12	0.055	0	1	1.065	0.5
Q16Z38	1.01	0.95	0.03	0	1	0.98	0.5
Q179H7	1	0	0.5	0	1	0.5	0.5
Q9U762	1	0	0.5	0	1	0.5	0.5
A0A182GF22	1	0.63	0.185	0	1	0.815	0.5
A0A182G4D0	1	0.74	0.13	0	1	0.87	0.5
A0A182H5X9	1	1.45	0.225	0	1	1.225	0.5
A0A023EMS3	1	1.43	0.215	0	1	1.215	0.5
A0A182GNW9	1	1.64	0.32	0	1	1.32	0.5
A0A182G3N4	0.99	1.08	0.045	0	1	1.035	0.5
Q171U6	0.99	0	0.495	0	1	0.495	0.5
A0A023ELY8	0.99	0.68	0.155	0	1	0.835	0.5
A0A182HBI2	0.98	0.83	0.075	0	1	0.905	0.5
A0A023EIS3	0.98	1.21	0.115	0	1	1.095	0.5
A0A182H1W0	0.98	0.94	0.02	0	1	0.96	0.5
A0A023EVA1	0.98	1.14	0.08	0	1	1.06	0.5
A0A182GK69	0.98	1.09	0.055	0	1	1.035	0.5
A0A182GP76	0.98	0.8	0.09	0	1	0.89	0.5
A0A182GFC6	0.97	1.01	0.02	0	1	0.99	0.5
A0A182GEM6	0.97	0.73	0.12	0	1	0.85	0.5
Q1HRM3	0.97	0	0.485	0	1	0.485	0.5
A0A182GJJ7	0.97	1.01	0.02	0	1	0.99	0.5
A0A182G414	0.96	1.25	0.145	0	1	1.105	0.5
A0A182H720	0.96	0	0.48	0	1	0.48	0.5
A0A023ED66	0.96	1.34	0.19	0	1	1.15	0.5
ALBU_BOVIN	0.96	0.95	0.005	0	1	0.955	0.5
A0A182H987	0.96	0.8	0.08	0	1	0.88	0.5
A0A023ERD3	0.96	0.64	0.16	0	1	0.8	0.5
A0A023EJH8	0.95	0.99	0.02	0	1	0.97	0.5
A0A182HAC0	0.95	1.13	0.09	0	1	1.04	0.5
Q17JX7	0.95	0.55	0.2	0	1	0.75	0.5
A0A182HBK9	0.95	0	0.475	0	1	0.475	0.5
A0A182GQI7	0.95	0.8	0.075	0	1	0.875	0.5
A0A023EUB4	0.95	0.98	0.015	0	1	0.965	0.5
A0A182GAJ0	0.94	0	0.47	0	1	0.47	0.5
A0A182GXZ4	0.94	0.72	0.11	0	1	0.83	0.5
Q174U3	0.94	0.71	0.115	0	1	0.825	0.5
A0A182H3M0	0.94	0.36	0.29	0	1	0.65	0.5
A0A023EJP8	0.94	1.32	0.19	0	1	1.13	0.5
A0A182GDD9	0.94	1.47	0.265	0	1	1.205	0.5
A0A182GEY9	0.94	0.65	0.145	0	1	0.795	0.5
A0A182GHD9	0.93	1.15	0.11	0	1	1.04	0.5
A0A182G3X6	0.93	0.73	0.1	0	1	0.83	0.5
A0A182HDC6	0.92	1.14	0.11	0	1	1.03	0.5
A0A023EJS4	0.92	0	0.46	0	1	0.46	0.5
A0A182GR10	0.92	1.11	0.095	0	1	1.015	0.5
Q1HR82	0.92	0	0.46	0	1	0.46	0.5
Q4F6X0	0.92	0.98	0.03	0	1	0.95	0.5
A0A023EM32	0.92	0.97	0.025	0	1	0.945	0.5
Q17BK4	0.91	0.87	0.02	0	1	0.89	0.5
A0A023EIB6	0.91	1.16	0.125	0	1	1.035	0.5
Q16HD2	0.91	1.73	0.41	0	1	1.32	0.5
A0A182GEY3	0.91	0.11	0.4	0	1	0.51	0.5
A0A182HB27	0.9	0.33	0.285	0	1	0.615	0.5
A0A023EWN8	0.9	0.18	0.36	0	1	0.54	0.5
A0A182HBQ2	0.9	1.29	0.195	0	1	1.095	0.5
A0A023EHI9	0.89	0.93	0.02	0	1	0.91	0.5
A0A182GDN3	0.89	0.79	0.05	0	1	0.84	0.5
A0A182GU45	0.89	1.45	0.28	0	1	1.17	0.5
A0A182G413	0.88	1.31	0.215	0	1	1.095	0.5
Q1HQJ0	0.88	0.71	0.085	0	1	0.795	0.5
A0A182H4F2	0.88	0.73	0.075	0	1	0.805	0.5
A0A182GNQ1	0.88	0.77	0.055	0	1	0.825	0.5
A0A182GLA7	0.87	0	0.435	0	1	0.435	0.5
A0A182GLE0	0.87	0.79	0.04	0	1	0.83	0.5
Q16IM0	0.87	0.83	0.02	0	1	0.85	0.5
A0A182GNL1	0.87	1.09	0.11	0	1	0.98	0.5
Q1HRQ7	0.86	0.96	0.05	0	1	0.91	0.5
A0A182GBR7	0.86	0.85	0.005	0	1	0.855	0.5
A0A182GU44	0.85	1.48	0.315	0	1	1.165	0.5
A0A182GHB1	0.85	0.8	0.025	0	1	0.825	0.5
A0A182GWF1	0.84	0.33	0.255	0	1	0.585	0.5
A0A182H4R6	0.84	1.09	0.125	0	1	0.965	0.5
A0A182GL69	0.84	0.59	0.125	0	1	0.715	0.5
A0A182HDP9	0.84	2.22	0.69	0	1	1.53	0.5
Q1HRU0	0.84	0.59	0.125	0	1	0.715	0.5
A0A182GFX8	0.84	0.65	0.095	0	1	0.745	0.5
A0A182GGY9	0.83	1.12	0.145	0	1	0.975	0.5
A0A182GIM5	0.83	0	0.415	0	1	0.415	0.5
Q16I64	0.83	1.75	0.46	0	1	1.29	0.5
A0A182HE43	0.83	0	0.415	0	1	0.415	0.5
A0A182GEK9	0.82	0.74	0.04	0	1	0.78	0.5
A0A182GWQ8	0.82	0	0.41	0	1	0.41	0.5
A0A182H5V0	0.82	2.63	0.905	0	1	1.725	0.5
A0A182HAE0	0.82	0.89	0.035	0	1	0.855	0.5
A0A182G5K0	0.81	1	0.095	0	1	0.905	0.5
Q0IE87	0.81	0.67	0.07	0	1	0.74	0.5
A0A182G8I8	0.81	0.61	0.1	0	1	0.71	0.5
Q173C1	0.8	0.55	0.125	0	1	0.675	0.5
Q179S8	0.8	0	0.4	0	1	0.4	0.5
A0A023EFL3	0.8	0.91	0.055	0	1	0.855	0.5
A0A182G6R8	0.79	0.68	0.055	0	1	0.735	0.5
A0A182G8J5	0.79	0.6	0.095	0	1	0.695	0.5
A0A023EE66	0.79	0.95	0.08	0	1	0.87	0.5
A0A182GV13	0.78	0.41	0.185	0	1	0.595	0.5
A0A182GKS0	0.78	1.04	0.13	0	1	0.91	0.5
A0A023EB57	0.78	1.93	0.575	0	1	1.355	0.5
A0A182H2L7	0.78	1.04	0.13	0	1	0.91	0.5
A0A182G0P4	0.77	0.22	0.275	0	1	0.495	0.5
A0A182G4B2	0.77	0.52	0.125	0	1	0.645	0.5
Q17DW2	0.77	0.8	0.015	0	1	0.785	0.5
A0A182H7C6	0.77	0.39	0.19	0	1	0.58	0.5
A0A182GHV3	0.76	0	0.38	0	1	0.38	0.5
A0A182GSG3	0.76	1.27	0.255	0	1	1.015	0.5
A0A182GY13	0.76	0.31	0.225	0	1	0.535	0.5
Q16WB3	0.76	1.27	0.255	0	1	1.015	0.5
Q175R4	0.76	0.75	0.005	0	1	0.755	0.5
A0A182GB86	0.76	0.79	0.015	0	1	0.775	0.5
A0A182GQ19	0.75	0.65	0.05	0	1	0.7	0.5
A0A023ETL9	0.74	0	0.37	0	1	0.37	0.5
A0A182G813	0.74	0.94	0.1	0	1	0.84	0.5
A0A182GP73	0.74	0.5	0.12	0	1	0.62	0.5
A0A0E3J979	0.73	0.9	0.085	0	1	0.815	0.5
A0A182H197	0.71	0.84	0.065	0	1	0.775	0.5
A0A182GVQ3	0.71	0	0.355	0	1	0.355	0.5
A0A182GAG3	0.71	0.28	0.215	0	1	0.495	0.5
A0A023EF56	0.71	0.86	0.075	0	1	0.785	0.5
A0A182HBS0	0.71	0.73	0.01	0	1	0.72	0.5
Q5MIR1	0.71	0.57	0.07	0	1	0.64	0.5
A0A182H4Q1	0.71	0	0.355	0	1	0.355	0.5
A0A182HB36	0.71	0.74	0.015	0	1	0.725	0.5
Q16L72	0.71	1.04	0.165	0	1	0.875	0.5
A0A182G6V5	0.71	0.96	0.125	0	1	0.835	0.5
Q17P79	0.71	1.2	0.245	0	1	0.955	0.5
P45842	0.7	0.54	0.08	0	1	0.62	0.5
A0A182HAK0	0.7	2.45	0.875	0	1	1.575	0.5
A0A182G517	0.7	0.85	0.075	0	1	0.775	0.5
Q173M7	0.7	1.71	0.505	0	1	1.205	0.5
A0A182HEW7	0.7	1.48	0.39	0	1	1.09	0.5
A0A023EMI5	0.7	0.54	0.08	0	1	0.62	0.5
A0A182G1Q8	0.7	0.66	0.02	0	1	0.68	0.5
A0A182GMG4	0.69	0	0.345	0	1	0.345	0.5
A0A182H9A7	0.69	0	0.345	0	1	0.345	0.5
Q16EU8	0.69	0.72	0.015	0	1	0.705	0.5
Q16IY4	0.69	0	0.345	0	1	0.345	0.5
Q16JS2	0.69	0	0.345	0	1	0.345	0.5
Q17B45	0.69	0.71	0.01	0	1	0.7	0.5
A0A182G755	0.69	1.08	0.195	0	1	0.885	0.5
A0A023ERU9	0.68	0.66	0.01	0	1	0.67	0.5
A0A182H2T3	0.68	0.71	0.015	0	1	0.695	0.5
A0A182GZB5	0.68	1.15	0.235	0	1	0.915	0.5
A0A182GVB3	0.68	0.95	0.135	0	1	0.815	0.5
Q17A05	0.68	2.17	0.745	0	1	1.425	0.5
A0A182H9M4	0.67	0.94	0.135	0	1	0.805	0.5
A0A182GHQ5	0.67	0.58	0.045	0	1	0.625	0.5
A0A182H379	0.66	0.86	0.1	0	1	0.76	0.5
A0A182GN30	0.64	0.33	0.155	0	1	0.485	0.5
A0A182GZS2	0.64	0.55	0.045	0	1	0.595	0.5
A0A182HC63	0.63	0.88	0.125	0	1	0.755	0.5
A0A182G1G4	0.63	0.81	0.09	0	1	0.72	0.5
Q17FM1	0.63	0.42	0.105	0	1	0.525	0.5
A0A182GGR9	0.62	0.87	0.125	0	1	0.745	0.5
A0A182G2U4	0.62	0.36	0.13	0	1	0.49	0.5
A0A182G883	0.62	0	0.31	0	1	0.31	0.5
A0A182GEI9	0.61	0.55	0.03	0	1	0.58	0.5
A0A023EJK9	0.6	0.79	0.095	0	1	0.695	0.5
A0A182GUU2	0.59	0.13	0.23	0	1	0.36	0.5
Q170P2	0.58	0	0.29	0	1	0.29	0.5
Q17BF0	0.57	0.47	0.05	0	1	0.52	0.5
A0A182H2F9	0.57	0.44	0.065	0	1	0.505	0.5
Q17CI5	0.56	0.27	0.145	0	1	0.415	0.5
A0A182G7X7	0.56	1.51	0.475	0	1	1.035	0.5
Q17EN3	0.56	1.48	0.46	0	1	1.02	0.5
Q17GX9	0.54	1.37	0.415	0	1	0.955	0.5
A0A023EFI4	0.54	1.57	0.515	0	1	1.055	0.5
A0A182GPU9	0.54	0.89	0.175	0	1	0.715	0.5
A0A182GG25	0.54	0.16	0.19	0	1	0.35	0.5
A0A182GRX3	0.53	0.56	0.015	0	1	0.545	0.5
J9HS73	0.53	0.36	0.085	0	1	0.445	0.5
A0A182HBI0	0.51	0.58	0.035	0	1	0.545	0.5
Q17B47	0.5	0.2	0.15	0	1	0.35	0.5
A0A182G5Y4	0.49	1.3	0.405	0	1	0.895	0.5
A0A182GTM5	0.48	0	0.24	0	1	0.24	0.5
A0A182GRQ9	0.47	0.61	0.07	0	1	0.54	0.5
A0A182HCX7	0.47	1.05	0.29	0	1	0.76	0.5
A0A023EP92	0.47	0	0.235	0	1	0.235	0.5
A0A182GG09	0.47	0.87	0.2	0	1	0.67	0.5
Q16ZN2	0.47	0	0.235	0	1	0.235	0.5
A0A182H342	0.47	0.48	0.005	0	1	0.475	0.5
A0A182G579	0.45	0.34	0.055	0	1	0.395	0.5
A0A182HFJ6	0.42	0.32	0.05	0	1	0.37	0.5
A0A182H4S6	0.42	0.55	0.065	0	1	0.485	0.5
Q17G31	0.41	0	0.205	0	1	0.205	0.5
A0A182GF80	0.41	1.05	0.32	0	1	0.73	0.5
A0A182GUU4	0.4	0.31	0.045	0	1	0.355	0.5
A0A182GE00	0.4	0.12	0.14	0	1	0.26	0.5
A0A182G737	0.39	0.12	0.135	0	1	0.255	0.5
A0A182G3B9	0.38	0.4	0.01	0	1	0.39	0.5
A0A182GVT8	0.38	0.31	0.035	0	1	0.345	0.5
A0A182GUM0	0.37	0	0.185	0	1	0.185	0.5
A0A182GAA5	0.37	0.5	0.065	0	1	0.435	0.5
A0A023ELE4	0.37	1.17	0.4	0	1	0.77	0.5
A0A023EEF4	0.36	0.14	0.11	0	1	0.25	0.5
A0A182GMC1	0.35	0.31	0.02	0	1	0.33	0.5
A0A023EFR8	0.34	0.3	0.02	0	1	0.32	0.5
A0A182GHD5	0.32	0	0.16	0	1	0.16	0.5
A0A182GJ46	0.32	0	0.16	0	1	0.16	0.5
A0A023EGZ8	0.3	0.31	0.005	0	1	0.305	0.5
Q16JI4	0.29	0	0.145	0	1	0.145	0.5
A0A182GCY7	0.27	2.41	1.07	0	1	1.34	0.5
A0A182GCV2	0.26	0.74	0.24	0	1	0.5	0.5
A0A182GCA6	0.25	0	0.125	0	1	0.125	0.5
A0A182H4R2	0.25	0.26	0.005	0	1	0.255	0.5
A0A182G469	0.23	0	0.115	0	1	0.115	0.5
A0A182GWZ0	0.22	0	0.11	0	1	0.11	0.5
A0A182GGT5	0.21	0.32	0.055	0	1	0.265	0.5
A0A182GYS0	0.21	0.43	0.11	0	1	0.32	0.5
Q1HRT9	0.16	0.24	0.04	0	1	0.2	0.5
A0A182GY61	0.14	1.16	0.51	0	1	0.65	0.5
A0A182G738	0.03	1.16	0.565	0	1	0.595	0.5
Q17JZ4	0	0	0	0	1	0	0.5
A0A182GD77	0	0	0	0	1	0	0.5
Q17ER2	0	15.56	7.78	0	1	7.78	0.5
Q16G62	0	0	0	0	1	0	0.5
A0A182G4C8	0	0	0	0	1	0	0.5
A0A182GW13	0	0	0	0	1	0	0.5
Q16UC5	0	0	0	0	1	0	0.5
A0A182GBB0	0	0	0	0	1	0	0.5
Q17ER8	0	0	0	0	1	0	0.5
Q16G25	0	0	0	0	1	0	0.5
Q16FL6	0	0	0	0	1	0	0.5
A0A182G555	0	1.6	0.8	0	1	0.8	0.5
A0A182GTA5	0	0	0	0	1	0	0.5
Q16KY9	0	1.42	0.71	0	1	0.71	0.5
A0A182GWM0	0	1.78	0.89	0	1	0.89	0.5
A0A182GTA9	0	0	0	0	1	0	0.5
Q17E14	0	9.96	4.98	0	1	4.98	0.5
Q16KY2	0	0	0	0	1	0	0.5
Q179F3	0	0	0	0	1	0	0.5
Q16Y72	0	2.15	1.075	0	1	1.075	0.5
Q17EU2	0	0	0	0	1	0	0.5
A0A182G5Q4	0	0	0	0	1	0	0.5
A0A182GBI4	0	1.8	0.9	0	1	0.9	0.5
A0A182G4J4	0	0	0	0	1	0	0.5
A0A182HBG4	0	0	0	0	1	0	0.5
A0A182GZU1	0	0	0	0	1	0	0.5
A0A182GWC3	0	0	0	0	1	0	0.5
Q17L70	0	0	0	0	1	0	0.5
A0A182H0N0	0	0	0	0	1	0	0.5
A0A182H9W7	0	0	0	0	1	0	0.5
Q174M6	0	0	0	0	1	0	0.5
A0A182H2R4	0	0	0	0	1	0	0.5
Q17NB6	0	3.24	1.62	0	1	1.62	0.5
A0A182H889	0	0	0	0	1	0	0.5
A0A182H8V2	0	0	0	0	1	0	0.5
A0A182G4X3	0	0	0	0	1	0	0.5
A0A182G3T3	0	0	0	0	1	0	0.5
J9E9I7	0	0	0	0	1	0	0.5
A0A182H885	0	0	0	0	1	0	0.5
A0A023ETR1	0	0	0	0	1	0	0.5
A0A182GYD8	0	0	0	0	1	0	0.5
A0A182H9Z6	0	0	0	0	1	0	0.5
A0A182GYE0	0	0	0	0	1	0	0.5
Q16KP9	0	0	0	0	1	0	0.5
A0A182HCJ9	0	0	0	0	1	0	0.5
P49128	0	2.12	1.06	0	1	1.06	0.5
A0A182G2U2	0	0	0	0	1	0	0.5
B0FWD8	0	0	0	0	1	0	0.5
A0A182GJI0	0	0	0	0	1	0	0.5
A0A182GY71	0	0	0	0	1	0	0.5
Q16P90	0	0	0	0	1	0	0.5
A0A182H0A4	0	3.7	1.85	0	1	1.85	0.5
A0A182GWG7	0	0	0	0	1	0	0.5
A0A182GVN7	0	0	0	0	1	0	0.5
A0A182H042	0	0	0	0	1	0	0.5
Q16TF4	0	0	0	0	1	0	0.5
Q16SW1	0	0	0	0	1	0	0.5
Q177L3	0	0	0	0	1	0	0.5
A0A182GMR7	0	0	0	0	1	0	0.5
Q17FZ7	0	0	0	0	1	0	0.5
A0A182GVG6	0	0	0	0	1	0	0.5
A0A182H215	0	0.86	0.43	0	1	0.43	0.5
Q16X44	0	0	0	0	1	0	0.5
A0A182H198	0	0	0	0	1	0	0.5
A0A182GHH1	0	0	0	0	1	0	0.5
A0A182H761	0	0	0	0	1	0	0.5
A0A182G5Z7	0	0	0	0	1	0	0.5
A0A182GCA7	0	0	0	0	1	0	0.5
A0A182GE31	0	0	0	0	1	0	0.5
Q17AU4	0	0	0	0	1	0	0.5
A0A182H1U5	0	0	0	0	1	0	0.5
Q17LW8	0	0	0	0	1	0	0.5
A0A182GPI4	0	0	0	0	1	0	0.5
Q17HL3	0	0	0	0	1	0	0.5
A0A182GK55	0	0.53	0.265	0	1	0.265	0.5
A0A182GRP2	0	2.12	1.06	0	1	1.06	0.5
A0A182GH52	0	0	0	0	1	0	0.5
A0A182GUD5	0	0	0	0	1	0	0.5
Q17LW5	0	0	0	0	1	0	0.5
A0A023EQJ9	0	0	0	0	1	0	0.5
A0A182G6N8	0	0	0	0	1	0	0.5
A0A182H5G0	0	0	0	0	1	0	0.5
A0A023ED42	0	0	0	0	1	0	0.5
Q17FV5	0	0	0	0	1	0	0.5
A0A182HCU4	0	0	0	0	1	0	0.5
Q16T34	0	0	0	0	1	0	0.5
A0A182GYN4	0	2.12	1.06	0	1	1.06	0.5
A0A182H7A1	0	0.94	0.47	0	1	0.47	0.5
A0A023EPT6	0	0	0	0	1	0	0.5
Q16NW6	0	1.07	0.535	0	1	0.535	0.5
A0A182GRB4	0	0	0	0	1	0	0.5
A0A182H289	0	0	0	0	1	0	0.5
J9E9B6	0	0	0	0	1	0	0.5
A0A182H4E7	0	0	0	0	1	0	0.5
A0A182GIC8	0	0	0	0	1	0	0.5
K1C10_HUMAN	0	2.67	1.335	0	1	1.335	0.5
A0A182H6T5	0	0	0	0	1	0	0.5
Q16LB5	0	0	0	0	1	0	0.5
A0A182G688	0	0	0	0	1	0	0.5
A0A182GXU9	0	0	0	0	1	0	0.5
Q16IR9	0	0	0	0	1	0	0.5
Q170P3	0	9.96	4.98	0	1	4.98	0.5
Q0IFE4	0	0	0	0	1	0	0.5
A0A182GF15	0	0.63	0.315	0	1	0.315	0.5
A0A182GJD7	0	0	0	0	1	0	0.5
Q16YG9	0	0	0	0	1	0	0.5
J9HSP8	0	6.6	3.3	0	1	3.3	0.5
Q16FG6	0	0	0	0	1	0	0.5
A0A023EID3	0	0	0	0	1	0	0.5
A0A182H5U8	0	0	0	0	1	0	0.5
A0A182G8V1	0	0	0	0	1	0	0.5
Q17Q15	0	0	0	0	1	0	0.5
Q17JE6	0	0	0	0	1	0	0.5
A0A182GTK0	0	0	0	0	1	0	0.5
Q17HY6	0	0	0	0	1	0	0.5
A0A182G196	0	0	0	0	1	0	0.5
Q17BF4	0	0	0	0	1	0	0.5
A0A023EHH5	0	0	0	0	1	0	0.5
Q176B8	0	0	0	0	1	0	0.5
A0A182GXC6	0	0	0	0	1	0	0.5
A0A182GHV2	0	2.2	1.1	0	1	1.1	0.5
A0A182H7N7	0	0	0	0	1	0	0.5
Q16JE0	0	0	0	0	1	0	0.5
Q170L2	0	0	0	0	1	0	0.5
Q16I55	0	0	0	0	1	0	0.5
HBA_HUMAN	0	0	0	0	1	0	0.5
Q172Q6	0	0	0	0	1	0	0.5
A0A182GT41	0	0	0	0	1	0	0.5
A0A182G1S6	0	0	0	0	1	0	0.5
A0A182H977	0	0	0	0	1	0	0.5
A0A182GFP3	0	0	0	0	1	0	0.5
A0A182GE60	0	0	0	0	1	0	0.5
A0A182GZ85	0	0	0	0	1	0	0.5
A0A182GLV5	0	0	0	0	1	0	0.5
Q16LV5	0	8.84	4.42	0	1	4.42	0.5
Q17AQ3	0	7.72	3.86	0	1	3.86	0.5
A0A182GIU2	0	0.84	0.42	0	1	0.42	0.5
A0A182GKU8	0	0	0	0	1	0	0.5
A0A182H8D7	0	0	0	0	1	0	0.5
A0A182GMX3	0	0	0	0	1	0	0.5
A0A182HEL4	0	1.06	0.53	0	1	0.53	0.5
A0A182H4A4	0	2.77	1.385	0	1	1.385	0.5
Q17J23	0	0	0	0	1	0	0.5
A0A182GZK5	0	0	0	0	1	0	0.5
A0A182H3D7	0	0	0	0	1	0	0.5
Q16TK9	0	0	0	0	1	0	0.5
Q16YY0	0	0	0	0	1	0	0.5
Q17FM8	0	1.6	0.8	0	1	0.8	0.5
A0A023EK06	0	0	0	0	1	0	0.5
Q16GF6	0	0	0	0	1	0	0.5
A0A182GM65	0	0.6	0.3	0	1	0.3	0.5
Q16JJ7	0	0	0	0	1	0	0.5
Q0C781	0	0	0	0	1	0	0.5
Q16PZ7	0	2.68	1.34	0	1	1.34	0.5
Q17E96	0	8.84	4.42	0	1	4.42	0.5
A0A182G123	0	0	0	0	1	0	0.5
A0A182HAU2	0	0	0	0	1	0	0.5
A0A182H974	0	0	0	0	1	0	0.5
A0A182GKE2	0	2.12	1.06	0	1	1.06	0.5
A0A182H5I1	0	0	0	0	1	0	0.5
A0A182G5Y8	0	2.12	1.06	0	1	1.06	0.5
A0A182GPF1	0	0	0	0	1	0	0.5
Q171B7	0	0	0	0	1	0	0.5
Q1HR52	0	0	0	0	1	0	0.5
Q16PP1	0	0	0	0	1	0	0.5
A0A182GEN9	0	0	0	0	1	0	0.5
Q16LJ3	0	0	0	0	1	0	0.5
A0A182GH67	0	0	0	0	1	0	0.5
A0A023ELV4	0	2.12	1.06	0	1	1.06	0.5
A0A182GXQ0	0	0	0	0	1	0	0.5
Q95P61	0	0	0	0	1	0	0.5
A0A182GCR7	0	0	0	0	1	0	0.5
A0A182GXQ8	0	0	0	0	1	0	0.5
A0A182GAM4	0	3.24	1.62	0	1	1.62	0.5
Q17JY3	0	0	0	0	1	0	0.5
Q17JY6	0	9.96	4.98	0	1	4.98	0.5
Q17ES9	0	0	0	0	1	0	0.5
A0A182HDF5	0	0	0	0	1	0	0.5
A0A182GVV4	0	15.56	7.78	0	1	7.78	0.5
A0A182GYM8	0	0	0	0	1	0	0.5
A0A182G6S7	0	0	0	0	1	0	0.5
A0A182GTF4	0	0	0	0	1	0	0.5
A0A182GI64	0	0	0	0	1	0	0.5
Q17D48	0	0	0	0	1	0	0.5
Q17LX7	0	0	0	0	1	0	0.5
K1C15_SHEEP	0	0	0	0	1	0	0.5
A0A182GN09	0	0	0	0	1	0	0.5
A0A182GEM4	0	3.24	1.62	0	1	1.62	0.5
A0A182G310	0	0	0	0	1	0	0.5
Q17DT8	0	8.84	4.42	0	1	4.42	0.5
A0A182GDC9	0	0	0	0	1	0	0.5
Q1HRL8	0	0	0	0	1	0	0.5
Q17F22	0	0	0	0	1	0	0.5
Q17Q28	0	0	0	0	1	0	0.5
Q17P80	0	0	0	0	1	0	0.5
A0A182GD07	0	2.12	1.06	0	1	1.06	0.5
A0A182GIW9	0	0	0	0	1	0	0.5
Q0IFT9	0	0	0	0	1	0	0.5
K22E_HUMAN	0	0	0	0	1	0	0.5
A0A182HD03	0	0	0	0	1	0	0.5
A0A182G3T9	0	13.32	6.66	0	1	6.66	0.5
A0A182GI16	0	4.36	2.18	0	1	2.18	0.5
A0A182GC73	0	0	0	0	1	0	0.5
Q16MB9	0	2.12	1.06	0	1	1.06	0.5
A0A182G6W3	0	0	0	0	1	0	0.5
A0A182GMT3	0	0	0	0	1	0	0.5
Q176P0	0	3.24	1.62	0	1	1.62	0.5
A0A023EN31	0	0	0	0	1	0	0.5
A0A182G0V1	0	0	0	0	1	0	0.5
Q17L92	0	0	0	0	1	0	0.5
A0A182GVY1	0	0	0	0	1	0	0.5
Q16SV9	0	0	0	0	1	0	0.5
A0A182G3J5	0	1.74	0.87	0	1	0.87	0.5
Q16KI2	0	5.11	2.555	0	1	2.555	0.5
Q17NH0	0	0	0	0	1	0	0.5
Q17GP4	0	0	0	0	1	0	0.5
A0A182GYE9	0	2.74	1.37	0	1	1.37	0.5
A0A182GP05	0	0	0	0	1	0	0.5
HBB_HUMAN	0	0.6	0.3	0	1	0.3	0.5
A0A182GPL5	0	0	0	0	1	0	0.5
Q17BG7	0	3.24	1.62	0	1	1.62	0.5
A0A023EM56	0	0	0	0	1	0	0.5
Q174C6	0	24.52	12.26	0	1	12.26	0.5
A0A182GDX2	0	0	0	0	1	0	0.5
A0A023EHV7	0	0	0	0	1	0	0.5
Q16K24	0	0	0	0	1	0	0.5
A0A182H3A0	0	4.36	2.18	0	1	2.18	0.5
Q1HR81	0	0	0	0	1	0	0.5
A0A182H7S2	0	0	0	0	1	0	0.5
A0A182GFE0	0	1.63	0.815	0	1	0.815	0.5
A0A182H9B2	0	0	0	0	1	0	0.5
A0A182G9C3	0	0	0	0	1	0	0.5
J9EBI8	0	0	0	0	1	0	0.5
A0A182H2I6	0	0	0	0	1	0	0.5
A0A182GZ79	0	0	0	0	1	0	0.5
Q16PI4	0	0	0	0	1	0	0.5
Q9U761	0	22.28	11.14	0	1	11.14	0.5
A0A182GF23	0	0	0	0	1	0	0.5
A0A182GGF5	0	0	0	0	1	0	0.5
Q17LY0	0	22.28	11.14	0	1	11.14	0.5
Q17A79	0	0	0	0	1	0	0.5
Q17AK0	0	0	0	0	1	0	0.5
A0A182GMF9	0	0	0	0	1	0	0.5
J9HZW5	0	0	0	0	1	0	0.5
Q16S56	0	0	0	0	1	0	0.5
Q16TS5	0	0	0	0	1	0	0.5
Q17BE8	0	0	0	0	1	0	0.5
A0A182H385	0	0	0	0	1	0	0.5
Q16TQ7	0	0	0	0	1	0	0.5
Q16XR0	0	0	0	0	1	0	0.5
A0A182GQ79	0	0	0	0	1	0	0.5
Q9GNE2	0	0	0	0	1	0	0.5
Q0IEQ0	0	0	0	0	1	0	0.5
Q16MW3	0	0	0	0	1	0	0.5
A0A182G5W6	0	0	0	0	1	0	0.5
A0A182HE80	0	22.28	11.14	0	1	11.14	0.5
A0A182GZS4	0	0	0	0	1	0	0.5
A0A182GJW5	0	0	0	0	1	0	0.5
A0A182HE95	0	2.12	1.06	0	1	1.06	0.5
A0A182G930	0	0	0	0	1	0	0.5
Q17GU0	0	0	0	0	1	0	0.5
Q16W72	0	1.71	0.855	0	1	0.855	0.5
Q17NG1	0	0	0	0	1	0	0.5
A0A182HDL9	0	0	0	0	1	0	0.5
A0A182GBY4	0	0	0	0	1	0	0.5
A0A023EIZ6	0	0	0	0	1	0	0.5
A0A182GFC0	0	0	0	0	1	0	0.5
A0A182G9E2	0	2.12	1.06	0	1	1.06	0.5
A0A182GZ72	0	0	0	0	1	0	0.5
A0A023EM91	0	1.85	0.925	0	1	0.925	0.5
Q177J2	0	0	0	0	1	0	0.5
A0A182H1N6	0	0	0	0	1	0	0.5
Q17P27	0	0	0	0	1	0	0.5
Q17I93	0	0	0	0	1	0	0.5
A0A182H8F2	0	0	0	0	1	0	0.5
A0A023EJ13	0	1.31	0.655	0	1	0.655	0.5
A0A182HEM4	0	0	0	0	1	0	0.5
A0A182GHY5	0	0	0	0	1	0	0.5
Q16NC8	0	0	0	0	1	0	0.5
A0A182GCZ0	0	6.6	3.3	0	1	3.3	0.5
A0A182GCZ5	0	0	0	0	1	0	0.5
A0A182H3E7	0	0	0	0	1	0	0.5
A0A182H3E6	0	0	0	0	1	0	0.5
A0A182G824	0	0	0	0	1	0	0.5
Q17M14	0	11.08	5.54	0	1	5.54	0.5
Q16H52	0	0	0	0	1	0	0.5
A0A182HAR7	0	0	0	0	1	0	0.5
A0A182GHT6	0	0	0	0	1	0	0.5
Q1HRR8	0	0	0	0	1	0	0.5
A0A023EQH6	0	1.96	0.98	0	1	0.98	0.5
A0A182GYZ6	0	0	0	0	1	0	0.5
A0A182H3N8	0	0	0	0	1	0	0.5
A0A182H533	0	1.4	0.7	0	1	0.7	0.5
A0A182H243	0	0	0	0	1	0	0.5
Q17DE9	0	6.6	3.3	0	1	3.3	0.5
A0A182H6M6	0	0.64	0.32	0	1	0.32	0.5
A0A182GC87	0	0	0	0	1	0	0.5
Q16VF7	0	9.96	4.98	0	1	4.98	0.5
A0A182GUT8	0	0	0	0	1	0	0.5
A0A182H836	0	0	0	0	1	0	0.5
A0A182G4I8	0	2.12	1.06	0	1	1.06	0.5
A0A182GER3	0	0	0	0	1	0	0.5
A0A182GER1	0	0	0	0	1	0	0.5
A0A182GTP2	0	2.12	1.06	0	1	1.06	0.5
A0A182GDT3	0	0	0	0	1	0	0.5
Q178E8	0	0	0	0	1	0	0.5
A0A182GWA2	0	3.24	1.62	0	1	1.62	0.5
Q16UN6	0	0	0	0	1	0	0.5
A0A182HBE4	0	0	0	0	1	0	0.5
Q179S9	0	21.16	10.58	0	1	10.58	0.5
Q17C40	0	0	0	0	1	0	0.5
Q16LL0	0	0	0	0	1	0	0.5
A0A182GZW8	0	0	0	0	1	0	0.5
A0A182GB95	0	0	0	0	1	0	0.5
A0A182GHS8	0	0	0	0	1	0	0.5
A0A182HAH2	0	0	0	0	1	0	0.5
Q170C2	0	0	0	0	1	0	0.5
Q17MQ2	0	0	0	0	1	0	0.5
A0A182H6D5	0	0	0	0	1	0	0.5
Q16GJ3	0	0	0	0	1	0	0.5
Q16FK9	0	0	0	0	1	0	0.5
Q17PF0	0	1.26	0.63	0	1	0.63	0.5
Q17F10	0	3.24	1.62	0	1	1.62	0.5
A0A182H7I7	0	3.24	1.62	0	1	1.62	0.5
A0A182GZY6	0	0	0	0	1	0	0.5
A0A182H9T1	0	0	0	0	1	0	0.5
Q16HU0	0	2.05	1.025	0	1	1.025	0.5
A0A182G935	0	5.48	2.74	0	1	2.74	0.5
Q16HU7	0	6.6	3.3	0	1	3.3	0.5
Q5EG72	0	0	0	0	1	0	0.5
A0A023EFA1	0	2.12	1.06	0	1	1.06	0.5
A0A182H0Q3	0	6.6	3.3	0	1	3.3	0.5
A0A182GYG6	0	0	0	0	1	0	0.5
Q17KM0	0	0	0	0	1	0	0.5
A0A182G1A9	0	0	0	0	1	0	0.5
Q17LN2	0	2.18	1.09	0	1	1.09	0.5
Q17M20	0	2.12	1.06	0	1	1.06	0.5
A0A182HEA4	0	3.24	1.62	0	1	1.62	0.5
Q16V02	0	0.73	0.365	0	1	0.365	0.5
A0A182G6G8	0	23.4	11.7	0	1	11.7	0.5
Q17KK7	0	0	0	0	1	0	0.5
A0A182G6G1	0	0	0	0	1	0	0.5
Q17JG8	0	0	0	0	1	0	0.5
A0A182GML5	0	0	0	0	1	0	0.5
Q16XX4	0	21.16	10.58	0	1	10.58	0.5
Q16XX0	0	0	0	0	1	0	0.5
Q17M52	0	0	0	0	1	0	0.5
A0A023EQT3	0	1.07	0.535	0	1	0.535	0.5
A0A182H5B2	0	2.12	1.06	0	1	1.06	0.5
A0A182G2P3	0	0	0	0	1	0	0.5
A0A182H5B8	0	0	0	0	1	0	0.5
A0A023EPA8	0	0.85	0.425	0	1	0.425	0.5
A0A182GPC7	0	0	0	0	1	0	0.5
A0A182GLT9	0	0	0	0	1	0	0.5
A0A182GNV0	0	0	0	0	1	0	0.5
A0A182H2D2	0	0.39	0.195	0	1	0.195	0.5
A0A182H5G9	0	0	0	0	1	0	0.5
A0A182GUF5	0	0	0	0	1	0	0.5
A0A182GMY7	0	0	0	0	1	0	0.5
A0A182G419	0	0	0	0	1	0	0.5
A0A182GCU6	0	0	0	0	1	0	0.5
A0A182H3B4	0	0	0	0	1	0	0.5
Q16SP9	0	0	0	0	1	0	0.5
A0A182GPJ8	0	0	0	0	1	0	0.5
A0A182H154	0	0	0	0	1	0	0.5
Q16G80	0	0	0	0	1	0	0.5
A0A182H300	0	0	0	0	1	0	0.5
A0A182H711	0	39.08	19.54	0	1	19.54	0.5
J9HIG4	0	0	0	0	1	0	0.5
A0A182H022	0	0	0	0	1	0	0.5
A0A182G532	0	0	0	0	1	0	0.5
Q16H29	0	0	0	0	1	0	0.5
J9HU29	0	0	0	0	1	0	0.5
A0A182GUP1	0	0	0	0	1	0	0.5
Q17ML3	0	3.24	1.62	0	1	1.62	0.5
Q16H22	0	0	0	0	1	0	0.5
Q16FM1	0	6.6	3.3	0	1	3.3	0.5
A0A182GRD9	0	0	0	0	1	0	0.5
Q16KK9	0	3.26	1.63	0	1	1.63	0.5
Q16T51	0	0	0	0	1	0	0.5
A0A182GMW4	0	0	0	0	1	0	0.5
P41569	0	0	0	0	1	0	0.5
A0A182GGE6	0	0	0	0	1	0	0.5
A0A182H7J3	0	0	0	0	1	0	0.5
A0A182GUY7	0	0	0	0	1	0	0.5
A0A182GH84	0	0	0	0	1	0	0.5
A0A182GC90	0	1.6	0.8	0	1	0.8	0.5
Q173X9	0	0	0	0	1	0	0.5
A0A182GBA0	0	0	0	0	1	0	0.5
Q17AH1	0	0	0	0	1	0	0.5
A0A023ETW7	0	0	0	0	1	0	0.5
Q16U82	0	0	0	0	1	0	0.5
Q16GP7	0	0	0	0	1	0	0.5
A0A182GU95	0	0	0	0	1	0	0.5
A0A182G1S3	0	0	0	0	1	0	0.5
Q17DX5	0	0	0	0	1	0	0.5
A0A182GKP0	0	0	0	0	1	0	0.5
Q16MV7	0	0	0	0	1	0	0.5
A0A182H6I3	0	0	0	0	1	0	0.5
CAS1_BOVIN	0	0	0	0	1	0	0.5
A0A182GGP3	0	0	0	0	1	0	0.5
Q17P26	0	0	0	0	1	0	0.5
A0A182GB61	0	5.48	2.74	0	1	2.74	0.5
A0A182GQ85	0	0	0	0	1	0	0.5
A0A182GC02	0	0	0	0	1	0	0.5
A0A182H6G8	0	0	0	0	1	0	0.5
A0A182HAJ1	0	3.24	1.62	0	1	1.62	0.5
A0A182H3C4	0	0	0	0	1	0	0.5
A0A182H5P8	0	0	0	0	1	0	0.5
A0A182G173	0	2.12	1.06	0	1	1.06	0.5
A0A182G1A0	0	0	0	0	1	0	0.5
A0A023EIU5	0	0.6	0.3	0	1	0.3	0.5
A0A182GSS1	0	0	0	0	1	0	0.5
Q16P83	0	3.24	1.62	0	1	1.62	0.5
A0A182GLT0	0	0	0	0	1	0	0.5
Q16K96	0	0	0	0	1	0	0.5
A0A182GCK6	0	0.65	0.325	0	1	0.325	0.5
A0A023ERH1	0	0	0	0	1	0	0.5
Q16Y75	0	0	0	0	1	0	0.5
A0A023EI61	0	0	0	0	1	0	0.5
A0A023EEV8	0	2.12	1.06	0	1	1.06	0.5
A0A182G2T5	0	0	0	0	1	0	0.5
Q1HQY6	0	0	0	0	1	0	0.5
Q16U06	0	0	0	0	1	0	0.5
A0A182H190	0	0	0	0	1	0	0.5
A0A182GE27	0	2.12	1.06	0	1	1.06	0.5
A0A182HE85	0	0	0	0	1	0	0.5
A0A182GCY4	0	4.36	2.18	0	1	2.18	0.5
A0A182GUV3	0	0	0	0	1	0	0.5
J9HFM9	0	0	0	0	1	0	0.5
A0A182H3F7	0	2.12	1.06	0	1	1.06	0.5
A0A182GFB8	0	1.1	0.55	0	1	0.55	0.5
A0A182G8C0	0	1.31	0.655	0	1	0.655	0.5
A0A182GM33	0	0.84	0.42	0	1	0.42	0.5
A0A182GKF3	0	0	0	0	1	0	0.5
Q16VQ8	0	0	0	0	1	0	0.5
A0A182GUV7	0	1.45	0.725	0	1	0.725	0.5
A0A182H060	0	0	0	0	1	0	0.5
A0A182H221	0	0	0	0	1	0	0.5
A0A182GEZ5	0	2.12	1.06	0	1	1.06	0.5
Q16NI7	0	0	0	0	1	0	0.5
A0A182GQU4	0	0	0	0	1	0	0.5
Q177P1	0	0	0	0	1	0	0.5
Q16H63	0	0	0	0	1	0	0.5
Q1HQP4	0	0	0	0	1	0	0.5
A0A182GN98	0	0	0	0	1	0	0.5
A0A182GN94	0	0	0	0	1	0	0.5
A0A182GIB6	0	0	0	0	1	0	0.5
Q174P6	0	0	0	0	1	0	0.5
Q16P12	0	0	0	0	1	0	0.5
A0A182GJZ4	0	1.11	0.555	0	1	0.555	0.5
A0A182GUE3	0	3.24	1.62	0	1	1.62	0.5
Q173S4	0	16.68	8.34	0	1	8.34	0.5
A0A182GUX6	0	0	0	0	1	0	0.5
Q17A03	0	0	0	0	1	0	0.5
A0A182H9D8	0	0	0	0	1	0	0.5
A0A182GNY9	0	0	0	0	1	0	0.5
A0A182G3C0	0	0	0	0	1	0	0.5
A0A182HBC3	0	0	0	0	1	0	0.5
Q16K68	0	0	0	0	1	0	0.5
A0A182G916	0	0	0	0	1	0	0.5
A0A182G3H1	0	0	0	0	1	0	0.5
A0A182H2K5	0	0	0	0	1	0	0.5
Q17KE1	0	0	0	0	1	0	0.5
Q17H12	0	0	0	0	1	0	0.5
A0A182HEY8	0	0	0	0	1	0	0.5
A0A182H292	0	0	0	0	1	0	0.5
A0A023ESR9	0	3.24	1.62	0	1	1.62	0.5
A0A182GFU4	0	0	0	0	1	0	0.5
J9HGM6	0	0	0	0	1	0	0.5
A0A182H3Q8	0	0	0	0	1	0	0.5
A0A182G8V8	0	0	0	0	1	0	0.5
A0A182GW26	0	0	0	0	1	0	0.5
J9HT92	0	0	0	0	1	0	0.5
A0A182HCP3	0	0	0	0	1	0	0.5
Q16IS9	0	0	0	0	1	0	0.5
Q17H99	0	0	0	0	1	0	0.5
Q17FP1	0	0	0	0	1	0	0.5
A0A182G962	0	0	0	0	1	0	0.5
A0A182GF00	0	0	0	0	1	0	0.5
Q16UJ3	0	0	0	0	1	0	0.5
A0A182H0K6	0	0	0	0	1	0	0.5
Q17PY5	0	0	0	0	1	0	0.5
Q1HRN0	0	0	0	0	1	0	0.5
Q17PY3	0	3.21	1.605	0	1	1.605	0.5
A0A182GC45	0	0	0	0	1	0	0.5
A0A182GC41	0	0	0	0	1	0	0.5
Q17Q06	0	0	0	0	1	0	0.5
A0A023EV74	0	0	0	0	1	0	0.5
Q17Q08	0	0	0	0	1	0	0.5
A0A182H912	0	0	0	0	1	0	0.5
A0A182GVY6	0	0	0	0	1	0	0.5
Q16HV8	0	0	0	0	1	0	0.5
Q16QD6	0	1.07	0.535	0	1	0.535	0.5
A0A182GGV8	0	0	0	0	1	0	0.5
Q17HV9	0	0	0	0	1	0	0.5
A0A182GYF2	0	0	0	0	1	0	0.5
A0A182GSW8	0	0	0	0	1	0	0.5
Q1HRP3	0	0	0	0	1	0	0.5
A0A182H4F9	0	0	0	0	1	0	0.5
Q16KQ7	0	0	0	0	1	0	0.5
A0A182HAA1	0	0	0	0	1	0	0.5
A0A023EKN9	0	0	0	0	1	0	0.5
Q17PB8	0	0	0	0	1	0	0.5
A0A182H9T6	0	0	0	0	1	0	0.5
A0A182G2M3	0	0	0	0	1	0	0.5
Q16RU6	0	3.86	1.93	0	1	1.93	0.5
Q174J0	0	0	0	0	1	0	0.5
A0A182GM26	0	0	0	0	1	0	0.5
A0A182GQI8	0	0	0	0	1	0	0.5
A0A182GKJ3	0	0	0	0	1	0	0.5
A0A023EUG8	0	0	0	0	1	0	0.5
Q0IEA6	0	0	0	0	1	0	0.5
Q0IEA2	0	0	0	0	1	0	0.5
A0A023EE70	0	1.44	0.72	0	1	0.72	0.5
A0A182H8R8	0	0	0	0	1	0	0.5
Q16SS7	0	0	0	0	1	0	0.5
A0A023EJK1	0	0	0	0	1	0	0.5
A0A182G4W8	0	0	0	0	1	0	0.5
A0A182HDR6	0	0	0	0	1	0	0.5
Q17L03	0	0	0	0	1	0	0.5
A0A182HDU4	0	0	0	0	1	0	0.5
A0A182G900	0	0	0	0	1	0	0.5
A0A182GLQ5	0	0	0	0	1	0	0.5
Q170B8	0	0	0	0	1	0	0.5
Q174Z3	0	0	0	0	1	0	0.5
Q16Y47	0	0	0	0	1	0	0.5
A0A182H0I8	0	0	0	0	1	0	0.5
A0A182H483	0	0	0	0	1	0	0.5
Q17AJ0	0	0	0	0	1	0	0.5
A0A182H6I2	0	0	0	0	1	0	0.5
A0A182G2P9	0	0	0	0	1	0	0.5
Q1DGM4	0	1.06	0.53	0	1	0.53	0.5
J9HYM2	0	0	0	0	1	0	0.5
Q0IEH4	0	0	0	0	1	0	0.5
A0A182HBR0	0	1.4	0.7	0	1	0.7	0.5
A0A182H5Z5	0	0	0	0	1	0	0.5
A0A023EDX1	0	0	0	0	1	0	0.5
Q17NE9	0	0	0	0	1	0	0.5
A0A182GMV2	0	0	0	0	1	0	0.5
A0A182GPK2	0	0	0	0	1	0	0.5
J9HSJ4	0	0	0	0	1	0	0.5
A0A182GUS9	0	0	0	0	1	0	0.5
A0A182G2P1	0	0	0	0	1	0	0.5
A0A182H7L6	0	0	0	0	1	0	0.5
A0A182HDS9	0	0	0	0	1	0	0.5
Q16P16	0	0	0	0	1	0	0.5
Q16SE7	0	0	0	0	1	0	0.5
A0A182G4M6	0	0	0	0	1	0	0.5
Q1HR41	0	0	0	0	1	0	0.5
A0A182HD54	0	0	0	0	1	0	0.5
Q16FJ6	0	2.12	1.06	0	1	1.06	0.5
Q1DGD8	0	0	0	0	1	0	0.5
A0A182G9Q2	0	0	0	0	1	0	0.5
Q16KG3	0	0	0	0	1	0	0.5
A0A182GRL4	0	0	0	0	1	0	0.5
A0A182G9L6	0	9.96	4.98	0	1	4.98	0.5
A0A182G2C7	0	0	0	0	1	0	0.5
A0A182GUX0	0	0	0	0	1	0	0.5

## Sheet: DENV SF3 RAPID 8128_9148
	FOLD ENRICHMENT					SAINT SCORE
	Replicate 1	Replicate 2	Replicate 3	Replicate 4		Replicate 1	Replicate 2	Replicate 3	Replicate 4
PROTID	SF31_FC_A.x	SF32_FC_A.x	SF31_FC_A.y	SF32_FC_A.y	STDEV.P	SF31_SP.x	SF32_SP.x	SF31_SP.y	SF32_SP.y	AVERAGE FOLD ENRICHMENT	AVERAGE SAINT SCORE
A0A182GZ79	5.03	6.19	3.85	4.86	0.830343	1	1	0.85	0.99	4.9825	0.96
Q16S36	14.59	7.77	3.23	6.44	4.14329	1	1	0.84	1	8.0075	0.96
A0A182HDU4	0	3.08	7.69	5.36	2.842	0	0.95	1	0.99	4.0325	0.735
Q1HR82	0.88	0.44	6.07	4.54	2.38973	0	0	1	1	2.9825	0.5
Q16JJ7	12.07	13.47	1.16	1.71	5.6924	1	1	0	0	7.1025	0.5
A0A182G7E1	15.09	10.35	1.41	0	6.25676	1	1	0	0	6.7125	0.5
A0A182GPK2	0	0	14.39	14.07	7.1159	0	0	1	1	7.115	0.5
A0A023ESR9	0	0	21.08	17.33	9.6936	0	0	1	1	9.6025	0.5
A0A182G6G8	0	23.86	18.85	0	10.8234	0	1	1	0	10.6775	0.5
Q179S9	19.12	23.86	0	0	10.8749	1	1	0	0	10.745	0.5
A0A182G6L7	39.25	41.52	1.19	0.86	19.6967	1	1	0	0	20.705	0.5
Q16PT5	6.03	4.12	1.24	1.53	1.96737	1	0.99	0	0	3.23	0.4975
A0A182G3D3	6.35	11.87	1.06	0	4.72793	0.99	1	0	0	4.82	0.4975
A0A182GEM4	18.11	4.12	1.1	1.26	7.0103	1	0.99	0	0	6.1475	0.4975
A0A023ERY4	7.04	3.08	1.42	0.97	2.39167	1	0.95	0	0	3.1275	0.4875
Q17M14	7.04	3.08	0	0	2.89156	1	0.95	0	0	2.53	0.4875
Q17FZ7	0	3.08	0	5.36	2.25874	0	0.95	0	0.99	2.11	0.485
Q16FK9	7.04	0	0	3.18	2.89663	1	0	0	0.84	2.555	0.46
A0A182H2Q5	3.25	0	2.15	5.01	1.81611	0.64	0	0.2	0.99	2.6025	0.4575
A0A023EJK9	0.58	0.59	4.35	3.18	1.64293	0	0	0.97	0.84	2.175	0.4525
A0A182H8E4	3.57	2.44	0	2.67	1.3221	0.84	0.54	0	0.3	2.17	0.42
A0A182G1S2	2.48	4.6	0.53	0.52	1.68356	0.63	0.96	0	0	2.0325	0.3975
A0A182GUZ8	2.7	0	0.84	4.74	1.82508	0.79	0	0	0.76	2.07	0.3875
A0A182GV15	3.95	2.71	1.23	0.92	1.21469	0.87	0.46	0	0	2.2025	0.3325
A0A182H8I1	2.66	2.04	1.15	1.3	0.606027	0.79	0.49	0	0	1.7875	0.32
A0A182GT39	2.7	2.07	0.35	1.76	0.860436	0.79	0.49	0	0	1.72	0.32
A0A182GE60	0	2.1	0	27.13	11.4766	0	0.27	0	1	7.3075	0.3175
A0A182GLI3	1.59	0	1.45	5.78	2.15586	0.16	0	0.01	1	2.205	0.2925
A0A182HDR6	1.7	0	0.67	7.85	3.11646	0.12	0	0	1	2.555	0.28
A0A023EUT4	3.56	1.56	0.95	1.05	1.0534	0.86	0.19	0	0	1.78	0.2625
Q16PZ7	2.04	2.93	0.93	0.56	0.934358	0.35	0.68	0	0	1.615	0.2575
A0A023EFA1	0	3.08	1.62	1.59	1.08948	0	0.95	0.04	0.04	1.5725	0.2575
A0A182HDS9	5.03	0	1.83	0	2.05456	1	0	0.03	0	1.715	0.2575
A0A182GL28	6.03	1.37	2.16	1.52	1.9054	1	0.02	0	0	2.77	0.255
Q17DT8	7.04	0	1.29	0.83	2.78111	1	0	0.01	0	2.29	0.2525
Q172Y9	3.6	0.69	1.01	1.08	1.16689	1	0	0	0	1.595	0.25
A0A182GQI8	4.02	0	1.29	0.84	1.50619	0.99	0	0.01	0	1.5375	0.25
A0A182H7L6	0	0	4.44	1.07	1.8213	0	0	1	0	1.3775	0.25
A0A182GDX2	5.03	0	0.95	0.93	1.94495	1	0	0	0	1.7275	0.25
A0A182H7N7	5.03	0	0.98	0.73	1.96452	1	0	0	0	1.685	0.25
A0A182HCU4	0	5.16	1.06	1.04	1.97825	0	1	0	0	1.815	0.25
A0A182HAU2	0	5.16	1.18	0.75	2.00084	0	1	0	0	1.7725	0.25
A0A182G6S7	6.03	0	1.72	1.72	2.22809	1	0	0	0	2.3675	0.25
A0A182GC73	6.03	0	1.07	0.71	2.38542	1	0	0	0	1.9525	0.25
Q16HH0	6.03	0	0.82	0.67	2.41581	1	0	0	0	1.88	0.25
Q17EU2	0	6.19	0.96	0.95	2.43607	0	1	0	0	2.025	0.25
A0A182GZU1	0	0	0	6.44	2.7886	0	0	0	1	1.61	0.25
Q1HR41	8.05	0	1.17	0.96	3.20877	1	0	0	0	2.545	0.25
Q16Y29	9.05	0	1.09	1.61	3.57656	1	0	0	0	2.9375	0.25
Q17E14	0	9.31	0.99	1.2	3.74278	0	1	0	0	2.875	0.25
A0A182GDN3	0	0.53	1.1	9.16	3.75135	0	0	0	1	2.6975	0.25
A0A182GMW4	9.05	0	0	1.04	3.7925	1	0	0	0	2.5225	0.25
A0A182GRN5	11.06	2.04	1.41	1.18	4.13285	1	0	0	0	3.9225	0.25
Q0C781	0	10.35	0	0	4.48168	0	1	0	0	2.5875	0.25
A0A182GRK1	0	11.39	0	0	4.93201	0	1	0	0	2.8475	0.25
Q16K96	12.07	0	1.05	0.72	4.98546	1	0	0	0	3.46	0.25
Q17ER9	0	14.51	0.54	0	6.20899	0	1	0	0	3.7625	0.25
Q17JY3	17.1	0	1.06	0.11	7.24737	1	0	0	0	4.5675	0.25
Q17L92	19.12	0	0	0	8.2792	1	0	0	0	4.78	0.25
Q16XX4	0	21.78	1.03	1.09	9.1353	0	1	0	0	5.975	0.25
A0A182GF96	1.61	1.46	43.4	0	18.3604	0	0	1	0	11.6175	0.25
Q17ER2	0	0	0	50	21.6506	0	0	0	1	12.5	0.25
A0A182GHH1	55.35	0	1.08	1.06	23.6624	1	0	0	0	14.3725	0.25
A0A182H3Q8	4.02	0	1.48	1.32	1.45474	0.99	0	0	0	1.705	0.2475
Q17H99	4.02	0	1.46	1.2	1.46427	0.99	0	0	0	1.67	0.2475
Q17H12	4.02	0	1.38	1.17	1.4699	0.99	0	0	0	1.6425	0.2475
A0A182GRD9	4.02	0	1.51	1.07	1.4744	0.99	0	0	0	1.65	0.2475
A0A182G419	4.02	0	1.15	1.19	1.48211	0.99	0	0	0	1.59	0.2475
A0A182G9A3	4.02	0	0.97	1.19	1.49744	0.99	0	0	0	1.545	0.2475
A0A182H3D8	4.02	0	1.07	1.01	1.50191	0.99	0	0	0	1.525	0.2475
A0A182GSW8	4.02	0	0.83	1.17	1.51312	0.99	0	0	0	1.505	0.2475
Q1HRN0	0	4.12	1.07	0.56	1.59431	0	0.99	0	0	1.4375	0.2475
Q17NH0	0	4.12	0.86	0.07	1.68399	0	0.99	0	0	1.2625	0.2475
A0A182G5Q4	0	4.12	1.08	0	1.68677	0	0.99	0	0	1.3	0.2475
Q16Y47	0	4.12	0	0	1.78401	0	0.99	0	0	1.03	0.2475
Q17K18	5.47	0	1.22	1.68	2.04435	0.99	0	0	0	2.0925	0.2475
A0A182GPU9	0.8	0.59	0	5.36	2.14051	0	0	0	0.99	1.6875	0.2475
Q0IGB5	0.55	5.15	0	0	2.16232	0	0.99	0	0	1.425	0.2475
A0A182G9Q2	0	0	5.46	0	2.36425	0	0	0.99	0	1.365	0.2475
Q16TS5	2.01	3.08	1.43	1.12	0.747228	0	0.95	0	0	1.91	0.2375
A0A182H172	3.01	2.04	0.87	0.77	0.919575	0.95	0	0	0	1.6725	0.2375
A0A182G4I8	3.01	0	1.11	1.16	1.0803	0.95	0	0	0	1.32	0.2375
A0A182G2J8	3.01	0	1.27	0.84	1.09829	0.95	0	0	0	1.28	0.2375
A0A182GVV4	3.01	0	2.21	1.96	1.10654	0.95	0	0	0	1.795	0.2375
A0A023ESS2	3.01	0	1.08	0.64	1.12282	0.95	0	0	0	1.1825	0.2375
Q174Z3	0	3.08	0.92	0.91	1.1329	0	0.95	0	0	1.2275	0.2375
Q176P0	3.01	0	0	0	1.30337	0.95	0	0	0	0.7525	0.2375
A0A182H5I1	3.01	2.04	0	0	1.30825	0.95	0	0	0	1.2625	0.2375
A0A023EQH6	2.9	1.37	0.98	0.68	0.854177	0.94	0	0	0	1.4825	0.235
A0A182HB70	4.1	1.64	0.89	1.01	1.29609	0.87	0.02	0	0	1.91	0.2225
A0A182GDD0	4.04	1.24	1.04	0.84	1.30671	0.89	0	0	0	1.79	0.2225
Q179F3	0	0	0.92	3.4	1.39111	0	0	0	0.88	1.08	0.22
A0A182GXT3	3.56	1.03	0.64	1.26	1.14036	0.86	0	0	0	1.6225	0.215
Q16KG3	0	0	0	3.18	1.37698	0	0	0	0.84	0.795	0.21
A0A182GGY8	0	0	3.23	0	1.39863	0	0	0.84	0	0.8075	0.21
Q17JZ4	1.49	2.55	1.59	1.09	0.536004	0.19	0.63	0	0	1.68	0.205
A0A182GG24	3.32	0.68	0	0.66	1.27392	0.81	0	0	0	1.165	0.2025
Q17FG6	0	0	3.53	0	1.52853	0	0	0.8	0	0.8825	0.2
A0A182G8C0	3.26	0	0.87	0.59	1.24127	0.78	0	0	0	1.18	0.195
A0A182GEL1	3.32	2.89	1.04	0.82	1.10083	0.59	0.17	0	0	2.0175	0.19
A0A182GHV2	3.05	0	1.17	0.89	1.1108	0.76	0	0	0	1.2775	0.19
A0A182G347	0	3.39	1.29	0.76	1.25851	0	0.72	0	0	1.36	0.18
A0A023EQJ9	2.51	0	0.93	1.02	0.898958	0.69	0	0	0	1.115	0.1725
A0A182H974	0	0	1.02	2.82	1.15178	0	0	0	0.68	0.96	0.17
A0A182GYE0	0	2.85	0	0	1.23409	0	0.68	0	0	0.7125	0.17
A0A182HDS0	0	0	3.29	1.59	1.36002	0	0	0.64	0.04	1.22	0.17
Q17B45	0.44	1.36	2.15	2.84	0.895164	0	0	0.2	0.48	1.6975	0.17
A0A182H4A4	2.54	0	0.93	0.85	0.918341	0.63	0	0	0	1.08	0.1575
A0A023EN31	0	2.55	0.79	0.38	0.97614	0	0.63	0	0	0.93	0.1575
A0A182HEW7	2.72	0.69	0.9	1.01	0.81071	0.6	0	0	0	1.33	0.15
A0A182GYE9	1.51	2.06	0.88	0.71	0.53521	0.15	0.4	0	0	1.29	0.1375
A0A182GXQ0	1.99	0	1.44	0.69	0.752695	0.49	0	0.01	0	1.03	0.125
A0A182HBR0	1.99	0	1.08	0.92	0.705846	0.49	0	0	0	0.9975	0.1225
A0A182GU41	1.99	0	0	0	0.861695	0.49	0	0	0	0.4975	0.1225
A0A182G7X7	1.06	0.73	3.28	0	1.22359	0	0	0.45	0	1.2675	0.1125
A0A182H300	2.03	0	0.94	1.15	0.721699	0.42	0	0	0	1.03	0.105
A0A182GHT6	0	2.03	0.98	0.57	0.741974	0	0.42	0	0	0.895	0.105
A0A182GVT6	0	2.03	1.16	1.75	0.779118	0	0.42	0	0	1.235	0.105
A0A182GRQ8	1.19	2.03	0.54	0	0.757331	0.05	0.35	0	0	0.94	0.1
Q16LB5	2.04	0	0	0	0.883346	0.35	0	0	0	0.51	0.0875
Q175M2	0	0	1.8	3.85	1.5876	0	0	0	0.34	1.4125	0.085
A0A182GVR9	2.23	1.83	1	0.95	0.546414	0.3	0.03	0	0	1.5025	0.0825
A0A182GBI4	1.32	2.03	1.1	0.97	0.409298	0.04	0.27	0	0	1.355	0.0775
A0A023EM56	1.32	2.03	0.58	0.7	0.576731	0.04	0.27	0	0	1.1575	0.0775
Q1DGM4	0.99	2.03	0.94	1.03	0.4529	0	0.27	0	0	1.2475	0.0675
Q5MIR7	0	2.29	0.96	1.2	0.81472	0	0.27	0	0	1.1125	0.0675
Q17M52	0	1.52	0.85	1.27	0.577365	0	0.19	0	0.01	0.91	0.05
A0A182H889	0	0	2.15	1.39	0.924892	0	0	0.2	0	0.885	0.05
A0A182G2P9	0	2.04	0	2.11	1.0378	0	0	0	0.2	1.0375	0.05
A0A023ETB5	1.52	0	1	0.92	0.547357	0.19	0	0	0	0.86	0.0475
Q170C2	0	1.56	0.51	0.5	0.568435	0	0.19	0	0	0.6425	0.0475
J9HSJ4	0	1.56	1.08	1.11	0.573689	0	0.19	0	0	0.9375	0.0475
A0A182GC90	0	1.52	1.24	1.22	0.586579	0	0.19	0	0	0.995	0.0475
A0A182GUT8	0	1.52	1.15	1.77	0.677754	0	0.19	0	0	1.11	0.0475
A0A182GGI9	0	1.62	1.1	1.08	0.589661	0	0.16	0	0	0.95	0.04
A0A182H3M0	0.56	0.8	2.17	1.04	0.617024	0	0	0.16	0	1.1425	0.04
A0A023EIZ6	1.59	0	1.41	0	0.752695	0.16	0	0	0	0.75	0.04
A0A182GRB4	0	0	2.18	0	0.943968	0	0	0.16	0	0.545	0.04
A0A182GCA7	0	2.04	0	2.71	1.2109	0	0	0	0.16	1.1875	0.04
A0A182HE43	1.61	1.24	0	1.08	0.598931	0.11	0.03	0	0	0.9825	0.035
A0A182GDV0	0	2.03	1	0.96	0.718066	0	0.14	0	0	0.9975	0.035
A0A182H379	2.52	0	1.2	1.33	0.892143	0.14	0	0	0	1.2625	0.035
Q1HQZ9	0	0	1.92	2.42	1.09931	0	0	0.01	0.13	1.085	0.035
A0A182H7A1	1.75	1.5	1.03	0.93	0.336257	0.09	0.03	0	0	1.3025	0.03
A0A182GX30	0.68	1.74	0	1.02	0.626897	0	0.12	0	0	0.86	0.03
A0A023EPA8	1.61	0	1	0.77	0.57639	0.11	0	0	0	0.845	0.0275
Q16SV9	1.6	0	1.06	1.13	0.585123	0.11	0	0	0	0.9475	0.0275
A0A182HDP9	1.22	1.25	0.71	0	0.50668	0.05	0.05	0	0	0.795	0.025
A0A023EMS3	2.24	1.46	0.78	0.84	0.588982	0.09	0	0	0	1.33	0.0225
A0A182G755	1	1.72	0.9	1.7	0.381707	0	0.08	0	0	1.33	0.02
Q17J37	1.36	1.39	0.54	1.77	0.448693	0.04	0.04	0	0	1.265	0.02
A0A023EVR6	1.64	2.11	1.16	0.86	0.475309	0.01	0.07	0	0	1.4425	0.02
A0A182GXK6	1.67	0	0.71	1.06	0.60378	0.08	0	0	0	0.86	0.02
Q16JS2	1.67	0	1.21	0.68	0.621892	0.08	0	0	0	0.89	0.02
A0A023ERH1	2.02	0	1.45	0.94	0.742374	0.08	0	0	0	1.1025	0.02
Q16ME7	0	2.06	0.91	0.31	0.787115	0	0.08	0	0	0.82	0.02
A0A182G555	0	0	1.61	0	0.69715	0	0	0.06	0	0.4025	0.015
A0A182G4X3	0	0	1.61	0	0.69715	0	0	0.06	0	0.4025	0.015
Q16MW3	0	0	1.62	0	0.701481	0	0	0.06	0	0.405	0.015
A0A023EKF6	0	1.21	0.5	0.49	0.431335	0	0.05	0	0	0.55	0.0125
Q16H22	0	0	1.73	0	0.749112	0	0	0.05	0	0.4325	0.0125
A0A182GQ11	1.34	1.37	1	0.88	0.212058	0.02	0.02	0	0	1.1475	0.01
A0A182G1L2	1	1.8	0.81	0.88	0.397012	0	0.04	0	0	1.1225	0.01
A0A182GWQ8	2.19	1.12	1.02	1.02	0.493881	0.04	0	0	0	1.3375	0.01
A0A182H120	2.05	2.11	0.98	0.93	0.563177	0.02	0.02	0	0	1.5175	0.01
Q174C6	0	0	1.62	0	0.701481	0	0	0.04	0	0.405	0.01
A0A182GD07	0	0	1.82	1.79	0.902562	0	0	0.02	0.02	0.9025	0.01
A0A182G4W8	0	0	2.21	0.8	0.902645	0	0	0.04	0	0.7525	0.01
Q16I64	1.21	0.82	0.85	0.83	0.163459	0.03	0	0	0	0.9275	0.0075
A0A182G3J5	0	1.23	0.78	0.92	0.453176	0	0.03	0	0	0.7325	0.0075
A0A182GIM5	1.21	0	1.03	0.62	0.464892	0.03	0	0	0	0.715	0.0075
A0A182GRF3	1.78	0.6	0	0.95	0.643948	0.03	0	0	0	0.8325	0.0075
A0A182GAJ0	1.8	0	1.19	1.04	0.647587	0.03	0	0	0	1.0075	0.0075
A0A182GVN7	0	0	0.47	2.16	0.888436	0	0	0	0.03	0.6575	0.0075
A0A023EHV7	0	0	0	2.17	0.939638	0	0	0	0.03	0.5425	0.0075
A0A182GAG3	0.54	0.27	1.57	1.54	0.582967	0	0	0.01	0.01	0.98	0.005
A0A182G0W2	0.86	2.29	1.21	0.69	0.622148	0	0.02	0	0	1.2625	0.005
A0A182H6G8	0	0	1.29	1.27	0.640039	0	0	0.01	0.01	0.64	0.005
A0A182H890	0	1.48	0	0	0.640859	0	0.02	0	0	0.37	0.005
A0A023EMH5	1.54	1.35	0	2.09	0.768456	0.02	0	0	0	1.245	0.005
Q17AU4	0	0	0	1.78	0.770763	0	0	0	0.02	0.445	0.005
A0A182G900	0	0	0	1.85	0.801073	0	0	0	0.02	0.4625	0.005
Q173C1	1.01	1.04	1.29	0.84	0.160702	0	0	0.01	0	1.045	0.0025
A0A182H4L6	0.89	0.91	1.3	0.84	0.183644	0	0	0.01	0	0.985	0.0025
A0A182HBQ2	0.9	0.93	1.45	1.06	0.219146	0	0	0.01	0	1.085	0.0025
A0A182GG13	1.17	0.59	0.92	1.22	0.24965	0.01	0	0	0	0.975	0.0025
A0A182H6Q5	1.17	0.59	1.38	1.3	0.309435	0.01	0	0	0	1.11	0.0025
A0A182GBB0	1.59	1.43	0.9	0.7	0.366367	0.01	0	0	0	1.155	0.0025
A0A182GHU2	1.57	0.45	0.49	0.88	0.449687	0.01	0	0	0	0.8475	0.0025
J9HTU0	1.65	0.85	1.99	1.07	0.453211	0	0	0.01	0	1.39	0.0025
A0A182HB33	0.74	0.97	0	1.27	0.469388	0	0	0	0.01	0.745	0.0025
A0A182GQV5	2.03	0.69	1.11	1.39	0.487109	0.01	0	0	0	1.305	0.0025
A0A182GFP3	0	1.16	0	0	0.502295	0	0.01	0	0	0.29	0.0025
A0A182GFE0	1.21	0	0.85	1.28	0.508945	0	0	0	0.01	0.835	0.0025
A0A182HC63	0.61	1.04	0	1.42	0.527701	0	0	0	0.01	0.7675	0.0025
A0A182H290	2.28	1.17	1.18	0.72	0.574995	0.01	0	0	0	1.3375	0.0025
A0A182G9G3	2.01	1.83	0.88	0.66	0.583717	0.01	0	0	0	1.345	0.0025
A0A182GIU2	0.77	1.11	2.05	2.31	0.638201	0	0	0	0.01	1.56	0.0025
A0A182GSG3	1.87	0	0.95	0.88	0.661683	0.01	0	0	0	0.925	0.0025
A0A182GUX0	2.01	0	0	1.6	0.914067	0	0	0	0.01	0.9025	0.0025
Q16UC5	0	0	0	0	0	0	0	0	0	0	0
Q16KY2	0	0	0	0	0	0	0	0	0	0	0
A0A182GWC3	0	0	0	0	0	0	0	0	0	0	0
A0A182H9W7	0	0	0	0	0	0	0	0	0	0	0
Q174M6	0	0	0	0	0	0	0	0	0	0	0
Q16SW1	0	0	0	0	0	0	0	0	0	0	0
A0A182GVG6	0	0	0	0	0	0	0	0	0	0	0
A0A182H3I3	0	0	0	0	0	0	0	0	0	0	0
A0A182GE31	0	0	0	0	0	0	0	0	0	0	0
Q16GF6	0	0	0	0	0	0	0	0	0	0	0
Q0IFT9	0	0	0	0	0	0	0	0	0	0	0
Q16WY5	0	0	0	0	0	0	0	0	0	0	0
Q16KI2	0	0	0	0	0	0	0	0	0	0	0
Q17GP4	0	0	0	0	0	0	0	0	0	0	0
A0A182GQ79	0	0	0	0	0	0	0	0	0	0	0
A0A182G930	0	0	0	0	0	0	0	0	0	0	0
Q16H52	0	0	0	0	0	0	0	0	0	0	0
A0A182GC87	0	0	0	0	0	0	0	0	0	0	0
A0A182GYL7	0	0	0	0	0	0	0	0	0	0	0
Q178E8	0	0	0	0	0	0	0	0	0	0	0
A0A182HBE4	0	0	0	0	0	0	0	0	0	0	0
Q16G80	0	0	0	0	0	0	0	0	0	0	0
Q16MV7	0	0	0	0	0	0	0	0	0	0	0
A0A182GB61	0	0	0	0	0	0	0	0	0	0	0
A0A182HAJ1	0	0	0	0	0	0	0	0	0	0	0
J9HFM9	0	0	0	0	0	0	0	0	0	0	0
A0A182H292	0	0	0	0	0	0	0	0	0	0	0
A0A182GW26	0	0	0	0	0	0	0	0	0	0	0
Q17Q08	0	0	0	0	0	0	0	0	0	0	0
A0A023ETW5	1.05	1.02	1.02	1.03	0.0122474	0	0	0	0	1.03	0
Q2TJ56	0.86	0.95	0.91	0.92	0.0324037	0	0	0	0	0.91	0
A0A182H9U0	1.01	1.04	1.03	0.95	0.0349106	0	0	0	0	1.0075	0
A0A182GP76	1.08	1.02	0.99	0.97	0.0415331	0	0	0	0	1.015	0
A0A023ENY5	1.01	0.96	1.08	1.05	0.045	0	0	0	0	1.025	0
A0A182GMB4	0.98	1.11	1.09	1.04	0.0502494	0	0	0	0	1.055	0
Q16HU0	0.93	0.79	0.9	0.88	0.0522015	0	0	0	0	0.875	0
Q1HRQ2	1.02	1.07	1.11	0.96	0.0561249	0	0	0	0	1.04	0
Q4F6X0	0.85	0.97	0.83	0.83	0.0583095	0	0	0	0	0.87	0
A0A182H747	0.99	0.94	0.84	0.98	0.0593191	0	0	0	0	0.9375	0
Q17I04	0.81	0.9	0.96	0.81	0.0636396	0	0	0	0	0.87	0
A0A023ETP2	0.89	0.75	0.9	0.9	0.0636396	0	0	0	0	0.86	0
A0A182H5X9	0.94	1.03	1.1	1.1	0.0657172	0	0	0	0	1.0425	0
Q1HQJ0	0.92	0.9	0.84	0.74	0.07	0	0	0	0	0.85	0
Q1HRQ7	1.07	1.05	1.09	0.91	0.0707107	0	0	0	0	1.03	0
A0A182GYR7	1.23	1.42	1.3	1.27	0.0708872	0	0	0	0	1.305	0
A0A182G288	0.99	1.14	0.94	1.04	0.073951	0	0	0	0	1.0275	0
A0A182G5L7	0.92	0.97	1.12	0.98	0.0742883	0	0	0	0	0.9975	0
A0A182G262	0.95	0.8	0.92	1.01	0.0764853	0	0	0	0	0.92	0
A0A023EJ61	0.88	0.91	1.08	1	0.0785414	0	0	0	0	0.9675	0
Q1HR88	1.03	0.95	1.09	1.17	0.0806226	0	0	0	0	1.06	0
Q17DW2	0.99	1.01	0.85	0.83	0.0806226	0	0	0	0	0.92	0
A0A182G3R4	1.1	0.88	1.01	1.07	0.0844097	0	0	0	0	1.015	0
A0A182HDC6	1.03	0.98	0.86	0.82	0.0855497	0	0	0	0	0.9225	0
A0A023EF46	1.27	1.42	1.44	1.25	0.0855862	0	0	0	0	1.345	0
Q16HF3	1.12	1.02	1.24	1.21	0.0858414	0	0	0	0	1.1475	0
Q16S56	0	0	0.18	0.18	0.09	0	0	0	0	0.09	0
A0A182GBR7	1.01	0.84	0.88	0.76	0.0903811	0	0	0	0	0.8725	0
A0A023EWG2	1.32	1.15	1.07	1.14	0.0919239	0	0	0	0	1.17	0
Q16IM0	1.03	0.78	0.96	0.98	0.0944391	0	0	0	0	0.9375	0
A0A023EVA1	1.13	1.24	1.15	0.97	0.0973075	0	0	0	0	1.1225	0
A0A023EJU2	0.84	1.01	1.09	0.89	0.0983298	0	0	0	0	0.9575	0
A0A182HCX7	1.04	0.78	1	0.92	0.099373	0	0	0	0	0.935	0
A0A182GG09	0.79	0.66	0.63	0.51	0.0995929	0	0	0	0	0.6475	0
A0A023EN48	1.54	1.53	1.46	1.29	0.100125	0	0	0	0	1.455	0
A0A182H4R2	0.71	0.67	0.92	0.69	0.100592	0	0	0	0	0.7475	0
A0A182GNL1	0.83	0.85	1.02	1.07	0.104253	0	0	0	0	0.9425	0
A0A023ELY8	0.87	1	1.06	1.16	0.10497	0	0	0	0	1.0225	0
A0A182H5C0	0.84	1.04	1.11	1.08	0.105445	0	0	0	0	1.0175	0
A0A182HB36	0.84	0.95	0.73	0.67	0.107092	0	0	0	0	0.7975	0
Q5MIS0	1.25	1.13	1.17	1.43	0.115217	0	0	0	0	1.245	0
A0A023ETL9	1.16	0.84	1.02	0.94	0.117047	0	0	0	0	0.99	0
A0A182GJR0	1.04	0.94	1.19	0.88	0.11734	0	0	0	0	1.0125	0
Q1HRU0	1.11	0.86	1.01	1.17	0.11734	0	0	0	0	1.0375	0
A0A182GK69	0.9	0.98	1.22	1.01	0.118189	0	0	0	0	1.0275	0
A0A023EGQ2	1.21	1.27	1.06	0.96	0.122168	0	0	0	0	1.125	0
A0A182H2T3	1.09	1.12	0.88	1.23	0.126689	0	0	0	0	1.08	0
A0A182HCE3	1.34	1.25	0.99	1.21	0.12872	0	0	0	0	1.1975	0
A0A182H4U3	1.17	0.84	0.96	0.87	0.129035	0	0	0	0	0.96	0
A0A023EF56	0.9	0.69	1.03	0.77	0.129301	0	0	0	0	0.8475	0
A0A182G8J5	1.04	0.79	1.13	0.87	0.13442	0	0	0	0	0.9575	0
P45842	1.33	1.02	1.07	0.99	0.13442	0	0	0	0	1.1025	0
A0A182GRQ9	0.89	0.69	1.03	1.01	0.135185	0	0	0	0	0.905	0
A0A182H1W0	0.85	1.16	0.85	0.83	0.137364	0	0	0	0	0.9225	0
A0A023EP92	0.68	0.46	0.85	0.64	0.138632	0	0	0	0	0.6575	0
A0A182GHD5	0.51	0.63	0.88	0.76	0.138654	0	0	0	0	0.695	0
A0A182G2U4	0.65	1.01	0.7	0.74	0.139374	0	0	0	0	0.775	0
A0A182G5G3	1.4	1.34	1.63	1.25	0.140446	0	0	0	0	1.405	0
Q175R4	0.79	0.82	1.11	1.06	0.14151	0	0	0	0	0.945	0
A0A182HBF6	0.88	0.84	1.07	0.67	0.142215	0	0	0	0	0.865	0
A0A182H6M6	1.1	0.89	0.68	0.89	0.148492	0	0	0	0	0.89	0
A0A182G4D0	1.26	0.87	1.08	1.2	0.14906	0	0	0	0	1.1025	0
A0A182GL69	0.64	0.66	0.98	0.6	0.151658	0	0	0	0	0.72	0
A0A023EM32	0.75	1.03	0.79	1.11	0.153297	0	0	0	0	0.92	0
A0A182GZS4	0.67	0.69	0.96	1.01	0.153684	0	0	0	0	0.8325	0
A0A182HC03	0.78	1.21	1.07	1.04	0.155322	0	0	0	0	1.025	0
A0A182GVB3	1.07	0.75	1.16	0.92	0.155644	0	0	0	0	0.975	0
A0A182HEY8	0	0	0	0.36	0.155885	0	0	0	0	0.09	0
A0A182GEK9	0.98	1.06	0.64	0.9	0.157718	0	0	0	0	0.895	0
A0A182GR10	0.75	1.12	1.07	0.82	0.157956	0	0	0	0	0.94	0
A0A023EE66	0.75	1.18	1.08	1.02	0.159276	0	0	0	0	1.0075	0
Q5MIR6	0.97	1.2	0.89	1.28	0.160078	0	0	0	0	1.085	0
A0A182HAE0	0.92	0.59	1.02	0.79	0.160779	0	0	0	0	0.83	0
Q16TC4	1.36	1.09	0.92	1.04	0.160993	0	0	0	0	1.1025	0
Q17B47	0.28	0.68	0.35	0.3	0.162231	0	0	0	0	0.4025	0
A0A182H7S8	1.13	0.79	0.79	1.1	0.162846	0	0	0	0	0.9525	0
Q17P79	0.98	0.64	1.1	0.87	0.169466	0	0	0	0	0.8975	0
A0A182GUU4	0.38	0.29	0	0	0.170496	0	0	0	0	0.1675	0
Q17CI5	0.79	0.59	1.06	0.9	0.170953	0	0	0	0	0.835	0
A0A023EUP2	0.98	1.15	0.79	0.7	0.173853	0	0	0	0	0.905	0
A0A182GVT8	0.79	0.66	1.11	0.99	0.174123	0	0	0	0	0.8875	0
A0A182H9M4	1.27	0.82	0.91	0.89	0.174982	0	0	0	0	0.9725	0
A0A023EWN8	0.94	0.6	1.07	0.96	0.175979	0	0	0	0	0.8925	0
A0A182GJZ4	0.9	1.09	0.92	0.6	0.176405	0	0	0	0	0.8775	0
A0A023ERD3	1.11	0.8	1.28	0.97	0.176777	0	0	0	0	1.04	0
A0A182GAX5	0.79	0.97	1.16	1.25	0.177394	0	0	0	0	1.0425	0
A0A182GE27	0	0	0.36	0.35	0.177535	0	0	0	0	0.1775	0
Q0IE87	1.07	0.74	0.92	1.22	0.177957	0	0	0	0	0.9875	0
Q174U3	1.18	1.05	1.42	0.94	0.178798	0	0	0	0	1.1475	0
A0A182GU45	0.76	1.08	0.73	0.59	0.179304	0	0	0	0	0.79	0
A0A182H987	1.14	0.84	1.2	0.79	0.179635	0	0	0	0	0.9925	0
A0A182G4T3	0.83	0.9	1.3	1.05	0.180139	0	0	0	0	1.02	0
A0A182G6R8	0.5	0.64	0.9	0.94	0.182414	0	0	0	0	0.745	0
A0A182GAA5	0.5	0.57	0.8	0.96	0.183218	0	0	0	0	0.7075	0
A0A182HBI2	1.15	0.96	0.87	0.64	0.183371	0	0	0	0	0.905	0
A0A0E3J979	1.05	0.71	1	1.22	0.183644	0	0	0	0	0.995	0
Q5MIP6	1.35	1.18	1.1	0.84	0.183899	0	0	0	0	1.1175	0
Q178Q6	1.38	0.88	1.11	1	0.184848	0	0	0	0	1.0925	0
A0A023EUB4	0.9	0.92	1.35	1.16	0.185253	0	0	0	0	1.0825	0
A0A182GAV1	1.59	1.18	1.1	1.26	0.18633	0	0	0	0	1.2825	0
Q17H05	1.07	1.2	0.88	1.4	0.189522	0	0	0	0	1.1375	0
A0A182GLE0	1.18	0.72	1.1	1.19	0.192273	0	0	0	0	1.0475	0
A0A182GVQ3	0.81	0.41	0.92	0.81	0.194342	0	0	0	0	0.7375	0
A0A182GXZ4	0.9	0.69	1.11	1.19	0.19447	0	0	0	0	0.9725	0
A0A182HAJ6	0.75	0.64	1.15	0.95	0.194984	0	0	0	0	0.8725	0
A0A182G5M6	1.14	1.1	0.96	1.49	0.195112	0	0	0	0	1.1725	0
Q16JI4	0.38	0.28	0.67	0.75	0.19532	0	0	0	0	0.52	0
A0A023EB57	1.26	1.03	0.97	0.71	0.195752	0	0	0	0	0.9925	0
A0A182GP73	0.7	0.6	0.99	1.08	0.19829	0	0	0	0	0.8425	0
A0A023EIS3	0.93	1.01	1.38	0.87	0.19829	0	0	0	0	1.0475	0
A0A182H5F2	1.25	1.5	1.25	0.94	0.198557	0	0	0	0	1.235	0
A0A182G5K0	1.05	0.65	1.15	1.12	0.201044	0	0	0	0	0.9925	0
A0A182GWM0	1.44	0.92	0.99	1.05	0.201618	0	0	0	0	1.1	0
A0A182GN30	0.61	0.42	0.98	0.72	0.202531	0	0	0	0	0.6825	0
A0A023ENH4	1.22	0.81	1.13	1.37	0.204985	0	0	0	0	1.1325	0
Q17FM1	0.6	0.41	0.76	0.97	0.205973	0	0	0	0	0.685	0
Q1HR57	1.28	0.7	1.01	1.04	0.206079	0	0	0	0	1.0075	0
A0A182GHB1	1.32	0.81	1.17	0.89	0.206443	0	0	0	0	1.0475	0
A0A182H342	0.68	0.7	1.16	1.03	0.207771	0	0	0	0	0.8925	0
A0A182G3X6	0.66	0.92	0.42	0.41	0.208851	0	0	0	0	0.6025	0
A0A182GGT5	0.5	0.31	0.86	0.72	0.209806	0	0	0	0	0.5975	0
A0A182GFT6	1.34	0.92	1.06	0.77	0.210045	0	0	0	0	1.0225	0
A0A182GHV3	0.99	0.49	0.97	0.97	0.210891	0	0	0	0	0.855	0
A0A182GU90	0.81	1.23	0.65	0.85	0.212779	0	0	0	0	0.885	0
Q16EU8	1.58	1.08	1.37	1.07	0.213366	0	0	0	0	1.275	0
J9HYM2	1.1	1.35	1.1	1.62	0.214869	0	0	0	0	1.2925	0
A0A182H2L7	0.87	1.25	1.05	0.66	0.218103	0	0	0	0	0.9575	0
A0A023EPY3	1.18	0.93	0.98	1.49	0.220057	0	0	0	0	1.145	0
A0A182HAM9	1.22	1.36	1.04	0.77	0.220497	0	0	0	0	1.0975	0
A0A182G3B9	0.52	1.01	1.07	0.73	0.221402	0	0	0	0	0.8325	0
Q5MIR1	0.59	0.76	1.15	0.6	0.226771	0	0	0	0	0.775	0
A0A182G414	0.99	1.11	1.35	0.72	0.226867	0	0	0	0	1.0425	0
A0A182H7C6	0.73	1.32	1.05	0.82	0.228364	0	0	0	0	0.98	0
A0A182GKS0	0.89	1.42	0.92	1.31	0.233506	0	0	0	0	1.135	0
A0A023ECV2	0.65	0.74	0.73	1.24	0.233559	0	0	0	0	0.84	0
A0A182G737	0.63	0.41	1.01	0.9	0.234241	0	0	0	0	0.7375	0
A0A182HBI0	0.75	0.58	0.95	1.21	0.234774	0	0	0	0	0.8725	0
A0A182H213	0.92	1.33	1.19	1.57	0.235199	0	0	0	0	1.2525	0
A0A023EIH3	1.36	0.91	1.11	0.72	0.237539	0	0	0	0	1.025	0
A0A023ETW6	1.17	0.51	0.75	0.97	0.246171	0	0	0	0	0.85	0
A0A182H7D8	1.51	0.83	1.25	1.1	0.246209	0	0	0	0	1.1725	0
Q16ZN2	0.57	0	0.63	0.49	0.248935	0	0	0	0	0.4225	0
A0A182G5Y8	0	0	0.45	0.54	0.249537	0	0	0	0	0.2475	0
A0A182HD54	0.84	0.51	0.86	1.22	0.251234	0	0	0	0	0.8575	0
Q174J0	0	0	0.47	0.54	0.25371	0	0	0	0	0.2525	0
A0A023EET5	1.4	0.72	1.2	0.97	0.254104	0	0	0	0	1.0725	0
A0A182GZI1	1.03	1.09	0.91	1.58	0.255184	0	0	0	0	1.1525	0
A0A182GE00	0.8	0.51	1.2	0.66	0.256649	0	0	0	0	0.7925	0
A0A182HDH0	0.9	0.81	1.35	0.66	0.257196	0	0	0	0	0.93	0
A0A182GF22	0.89	1.07	1.57	1.02	0.258203	0	0	0	0	1.1375	0
A0A182H6D5	0	0	0.57	0.48	0.264422	0	0	0	0	0.2625	0
A0A023EGC4	0.63	1.08	1.37	1.13	0.26743	0	0	0	0	1.0525	0
Q16WB3	1.16	0.74	1.48	1.26	0.268701	0	0	0	0	1.16	0
A0A182HB27	0.54	1.19	0.64	0.54	0.270127	0	0	0	0	0.7275	0
Q16H29	0	0	0.3	0.66	0.271662	0	0	0	0	0.24	0
A0A182GN94	0.66	0.67	0	0.41	0.271892	0	0	0	0	0.435	0
A0A182GDD9	0.9	1.15	1.6	0.97	0.272626	0	0	0	0	1.155	0
Q0IEQ9	1.38	0.64	0.88	1.13	0.276168	0	0	0	0	1.0075	0
A0A182HBS0	1.36	0.93	1.19	0.62	0.279508	0	0	0	0	1.025	0
A0A182H3E6	1.38	0.66	0.85	0.75	0.279553	0	0	0	0	0.91	0
A0A182GZS2	0.91	0.83	1.48	1.36	0.279687	0	0	0	0	1.145	0
A0A182GUH4	0	0	0.69	0.33	0.285	0	0	0	0	0.255	0
A0A182G5Y4	1.54	0.85	0.84	1.14	0.285077	0	0	0	0	1.0925	0
A0A182GWF1	0.49	0.56	1.08	1.11	0.286269	0	0	0	0	0.81	0
A0A182H197	1.09	0.76	1.48	0.8	0.288043	0	0	0	0	1.0325	0
A0A023EFL3	0.99	0.81	1.18	0.4	0.288314	0	0	0	0	0.845	0
A0A182HBG4	0	0	0.61	0.54	0.288563	0	0	0	0	0.2875	0
A0A182H9M1	1	1.13	1.38	1.76	0.289687	0	0	0	0	1.3175	0
A0A182HCJ5	1	1.02	0.54	0.35	0.290463	0	0	0	0	0.7275	0
A0A182GWZ0	0.64	0.33	1.11	0.92	0.294534	0	0	0	0	0.75	0
Q16QD6	0	0	0.6	0.59	0.297521	0	0	0	0	0.2975	0
A0A182GUU2	0.72	0.43	1.25	0.94	0.300208	0	0	0	0	0.835	0
A0A182H2B8	1.59	0.89	1.26	0.85	0.301361	0	0	0	0	1.1475	0
A0A182GUV8	1.01	0.41	1.23	0.81	0.301786	0	0	0	0	0.865	0
Q170C1	0.81	0.78	1.42	1.39	0.305369	0	0	0	0	1.1	0
A0A182GFC6	0.91	1.5	1.18	0.68	0.306054	0	0	0	0	1.0675	0
A0A182GBI2	1.58	0.9	0.94	0.8	0.307368	0	0	0	0	1.055	0
A0A182G8I8	1.32	0.64	1.13	1.45	0.307612	0	0	0	0	1.135	0
A0A023ERU9	0.69	0.85	1.28	0.43	0.308737	0	0	0	0	0.8125	0
A0A182GLA7	1.66	0.95	0.87	1.08	0.309435	0	0	0	0	1.14	0
A0A182GQI7	0.26	0.09	0.8	0	0.310272	0	0	0	0	0.2875	0
A0A023EHI9	1.37	1.09	1.74	0.92	0.310403	0	0	0	0	1.28	0
Q16Y72	0	0	0.74	0.43	0.31236	0	0	0	0	0.2925	0
A0A023EE70	1.54	1.59	0.95	0.92	0.315674	0	0	0	0	1.25	0
Q171U6	1.48	1.24	1.11	0.61	0.317726	0	0	0	0	1.11	0
Q171G0	1.02	1.05	0.33	0.49	0.317756	0	0	0	0	0.7225	0
A0A023EPT6	0	0	0.71	0.54	0.318228	0	0	0	0	0.3125	0
A0A182GMC1	0.22	0.29	1.02	0.64	0.318306	0	0	0	0	0.5425	0
A0A023EJP8	1.12	1.69	0.82	1.35	0.318316	0	0	0	0	1.245	0
A0A182GQ94	0.85	0.94	1.11	1.67	0.318542	0	0	0	0	1.1425	0
A0A182G1F0	1.62	1.41	1.01	0.81	0.319404	0	0	0	0	1.2125	0
A0A182G4E5	1.4	0.82	0.86	0.51	0.320185	0	0	0	0	0.8975	0
A0A023EG18	1.44	0.71	1.02	0.62	0.320732	0	0	0	0	0.9475	0
A0A182H0R6	1.65	1.34	0.98	0.82	0.322054	0	0	0	0	1.1975	0
A0A182GEI9	0.58	0.6	0.9	1.38	0.323226	0	0	0	0	0.865	0
A0A182HFD1	0.67	1.03	1.4	0.58	0.324268	0	0	0	0	0.92	0
A0A023EMI5	0.5	1.03	1.38	1.17	0.325038	0	0	0	0	1.02	0
A0A182GZB5	1.3	0.47	0.91	1.22	0.325922	0	0	0	0	0.975	0
Q171B7	0	0	0.79	0.38	0.326449	0	0	0	0	0.2925	0
Q17J81	1.15	0.34	0.43	0.86	0.328062	0	0	0	0	0.695	0
Q16L72	1.62	0.69	1.22	1.23	0.330681	0	0	0	0	1.19	0
A0A023EJS4	0.63	1.55	0.98	0.96	0.330832	0	0	0	0	1.03	0
A0A182H2F9	0.4	0.41	0.89	1.19	0.334767	0	0	0	0	0.7225	0
A0A182H7V1	0.76	1.56	0.81	0.79	0.335336	0	0	0	0	0.98	0
Q16VG4	1.13	1.49	0.55	1.08	0.335513	0	0	0	0	1.0625	0
A0A182G1S3	0	0	0.68	0.67	0.337519	0	0	0	0	0.3375	0
A0A182H0I8	0	0	0	0.78	0.33775	0	0	0	0	0.195	0
A0A182GY13	0.58	0.59	1.31	1.21	0.339365	0	0	0	0	0.9225	0
Q17C40	0	0	0.81	0.45	0.339743	0	0	0	0	0.315	0
A0A182H8F2	0	0.8	0.82	0.72	0.339816	0	0	0	0	0.585	0
A0A182GNQ1	1.46	0.5	0.94	0.92	0.340404	0	0	0	0	0.955	0
A0A182H533	0	0	0.5	0.82	0.348855	0	0	0	0	0.33	0
A0A182GBA0	0	0	0.81	0	0.35074	0	0	0	0	0.2025	0
A0A182GYS0	0.4	0.82	0.85	1.39	0.351461	0	0	0	0	0.865	0
Q170P2	0.75	0.67	0	0	0.356125	0	0	0	0	0.355	0
Q1HRT9	0.19	0.19	0.82	0.97	0.356467	0	0	0	0	0.5425	0
Q17LW5	0	0.8	0.74	0.9	0.356791	0	0	0	0	0.61	0
A0A182GTM5	1.23	0.31	1.08	0.7	0.357001	0	0	0	0	0.83	0
A0A182GGA1	0	0	0.72	0.71	0.357517	0	0	0	0	0.3575	0
A0A023EUG8	0	0	0.73	0.72	0.362517	0	0	0	0	0.3625	0
A0A182H289	0	0	0.84	0	0.363731	0	0	0	0	0.21	0
Q9U762	1.42	1.37	0.63	0.71	0.364031	0	0	0	0	1.0325	0
A0A182GSA2	2.01	1.03	1.25	1.49	0.36452	0	0	0	0	1.445	0
A0A182G469	0.73	0.22	0.98	1.2	0.364854	0	0	0	0	0.7825	0
A0A182GKE2	0	0	0.74	0.72	0.365068	0	0	0	0	0.365	0
A0A182GEY3	0.89	0.89	1.64	1.61	0.367653	0	0	0	0	1.2575	0
A0A182H5B2	0	0	0.85	0.58	0.370025	0	0	0	0	0.3575	0
J9HS73	1.52	0.52	1.11	0.81	0.370338	0	0	0	0	0.99	0
A0A182GIW9	1.01	0	0.64	0.77	0.373664	0	0	0	0	0.605	0
A0A023EEF4	0.38	0.35	1.24	0.93	0.376464	0	0	0	0	0.725	0
Q17BE8	0	0	0.54	0.89	0.37831	0	0	0	0	0.3575	0
Q1HR66	0.38	0	1.05	0.36	0.3793	0	0	0	0	0.4475	0
Q16W72	1.31	1.41	1.47	0.53	0.379605	0	0	0	0	1.18	0
A0A182GNW9	0.71	1.58	0.94	0.6	0.379761	0	0	0	0	0.9575	0
Q173X9	0	0	0.91	0.5	0.381141	0	0	0	0	0.3525	0
Q16SP9	0	0	0.65	0.85	0.381608	0	0	0	0	0.375	0
A0A182GC61	1.88	1.25	0.86	1.61	0.383601	0	0	0	0	1.4	0
A0A182GF15	0.4	1.13	1.47	1.06	0.38746	0	0	0	0	1.015	0
A0A182G6G1	0	0	0.57	0.91	0.389037	0	0	0	0	0.37	0
A0A182GQ19	1.9	0.85	1.09	1.29	0.389061	0	0	0	0	1.2825	0
A0A182GF80	0	0.73	1.01	0.87	0.389511	0	0	0	0	0.6525	0
A0A182G2U5	0	0.93	0.97	0.75	0.391368	0	0	0	0	0.6625	0
A0A182GN09	0	0.79	0.71	1.06	0.391599	0	0	0	0	0.64	0
A0A182GMX3	0	0	0.79	0.78	0.392516	0	0	0	0	0.3925	0
Q16V02	0	0	0.73	0.84	0.394422	0	0	0	0	0.3925	0
A0A182GMG4	0	1.03	0.85	0.83	0.398834	0	0	0	0	0.6775	0
Q16NC8	0.81	0	1.07	0.49	0.399022	0	0	0	0	0.5925	0
A0A182GUV3	0	0	0.62	0.92	0.399343	0	0	0	0	0.385	0
A0A182G8V8	0	0	0.63	0.92	0.400835	0	0	0	0	0.3875	0
A0A023EJK1	0	0	0.88	0.71	0.402018	0	0	0	0	0.3975	0
A0A182H885	0	0	0.81	0.8	0.402516	0	0	0	0	0.4025	0
A0A182GPC7	0	0	0.78	0.83	0.402888	0	0	0	0	0.4025	0
A0A182GRX3	0.7	0.65	0.72	1.62	0.403508	0	0	0	0	0.9225	0
A0A182G4J4	0	0	0.8	0.82	0.405062	0	0	0	0	0.405	0
A0A182H3N8	0	0	0.84	0.78	0.405555	0	0	0	0	0.405	0
A0A182HBK9	0.68	0.46	1.47	1.25	0.41003	0	0	0	0	0.965	0
A0A182H483	1.01	0	0.92	0.9	0.410571	0	0	0	0	0.7075	0
Q16Z38	1.63	0.79	0.9	1.7	0.412583	0	0	0	0	1.255	0
A0A023EFI4	0.37	1.44	1.29	1.16	0.41331	0	0	0	0	1.065	0
J9HT92	0	0	0.97	0.6	0.413725	0	0	0	0	0.3925	0
A0A182GJ46	0.47	0	1.08	0.88	0.413967	0	0	0	0	0.6075	0
A0A182G2U2	0	0	0.84	0.82	0.41506	0	0	0	0	0.415	0
A0A182GUP1	0	0	0.68	0.94	0.415301	0	0	0	0	0.405	0
A0A182GMY7	0	0	0.48	1.01	0.416976	0	0	0	0	0.3725	0
A0A023EJ13	0.81	0	1.1	0.89	0.417792	0	0	0	0	0.7	0
A0A182GWC9	0	0.63	1.11	0.92	0.420268	0	0	0	0	0.665	0
A0A182G413	1.82	1.06	0.92	0.7	0.421278	0	0	0	0	1.125	0
A0A182G0P4	0.31	0	0.91	1.02	0.421367	0	0	0	0	0.56	0
A0A023ETD6	0	0	0.94	0.72	0.422226	0	0	0	0	0.415	0
Q17B41	1.75	1.52	0.91	0.72	0.42335	0	0	0	0	1.225	0
A0A182H0Q3	0	0	0.98	0	0.424352	0	0	0	0	0.245	0
A0A182GKB6	0.87	0	1.13	0.85	0.425933	0	0	0	0	0.7125	0
A0A182G4B2	0.99	0	0	0	0.428683	0	0	0	0	0.2475	0
A0A182H4Q1	1.69	0.52	1.18	0.88	0.428683	0	0	0	0	1.0675	0
A0A182GZ85	0	0	0.87	0.85	0.430058	0	0	0	0	0.43	0
Q16H63	0	0	0.87	0.85	0.430058	0	0	0	0	0.43	0
A0A182G688	0	0	0.67	0.99	0.430145	0	0	0	0	0.415	0
A0A182G579	0.43	0	1.2	0.62	0.431183	0	0	0	0	0.5625	0
A0A182GML5	0	0	0.91	0.81	0.431451	0	0	0	0	0.43	0
A0A182GVR6	0.86	0.99	1.97	1.42	0.433763	0	0	0	0	1.31	0
A0A182GCP4	0.68	0	1.18	0.89	0.43482	0	0	0	0	0.6875	0
A0A182GCA6	0	0.42	1.08	0.97	0.435452	0	0	0	0	0.6175	0
A0A182GUM0	0	0.56	1.16	0.92	0.436807	0	0	0	0	0.66	0
A0A182GY61	0.77	0	1.18	0.4	0.437228	0	0	0	0	0.5875	0
A0A182H042	0	0	0.89	0.87	0.440057	0	0	0	0	0.44	0
Q17FP1	0	0	0.87	0.89	0.440057	0	0	0	0	0.44	0
A0A182H9A7	0.88	0	0.9	1.17	0.440929	0	0	0	0	0.7375	0
A0A182GW13	0	0	0.95	0.81	0.442775	0	0	0	0	0.44	0
A0A182GYZ6	0	0	0.9	0.88	0.445056	0	0	0	0	0.445	0
A0A182GC41	0	0	0.92	0.87	0.447849	0	0	0	0	0.4475	0
A0A182H6I3	0	0	0.95	0.84	0.449187	0	0	0	0	0.4475	0
A0A182H385	0	1.01	1.06	1.04	0.449242	0	0	0	0	0.7775	0
A0A182G2M3	0	0	0.95	0.85	0.451387	0	0	0	0	0.45	0
A0A023ETR1	0	0	0.78	1	0.451747	0	0	0	0	0.445	0
A0A182GY71	0	0	0.96	0.84	0.451996	0	0	0	0	0.45	0
A0A182GU44	0.94	1.66	0.69	0.45	0.453018	0	0	0	0	0.935	0
Q173I7	1.06	0	1.1	0.96	0.453211	0	0	0	0	0.78	0
Q16UN6	0	0	0.87	0.95	0.455878	0	0	0	0	0.455	0
A0A182GM33	0	0	0.85	0.97	0.456974	0	0	0	0	0.455	0
A0A182H0N0	0	0	0.71	1.06	0.459477	0	0	0	0	0.4425	0
A0A182GN98	0	0	1.09	0.63	0.459728	0	0	0	0	0.43	0
A0A182H5U8	0	0	1.05	0.75	0.462331	0	0	0	0	0.45	0
A0A182GH84	0	0	1	0.84	0.463465	0	0	0	0	0.46	0
A0A182GUX6	0	0	0.88	0.97	0.463593	0	0	0	0	0.4625	0
Q16NI7	0	0	1.08	0.7	0.464839	0	0	0	0	0.445	0
A0A182GXC6	0	0	0.96	0.9	0.465484	0	0	0	0	0.465	0
A0A023EGZ8	0.59	0	1.28	0.89	0.467493	0	0	0	0	0.69	0
A0A182GHY5	0	0	1.08	0	0.467654	0	0	0	0	0.27	0
A0A182GI25	0	0	1.01	0.85	0.468428	0	0	0	0	0.465	0
A0A182G8V1	0	0	0.98	0.89	0.468582	0	0	0	0	0.4675	0
A0A182GE98	0	0	1.06	0.78	0.470532	0	0	0	0	0.46	0
Q172Q6	0	0	0.85	1.02	0.471348	0	0	0	0	0.4675	0
Q17GX9	0.42	1.61	0.75	0.5	0.47207	0	0	0	0	0.82	0
A0A023ES59	2.3	1.47	1.21	1.09	0.472196	0	0	0	0	1.5175	0
A0A182H977	0.81	0	1.05	0	0.472679	0	0	0	0	0.465	0
A0A182G310	0	0	0.91	0.98	0.473148	0	0	0	0	0.4725	0
A0A182G0V1	0	0	1.02	0.86	0.473392	0	0	0	0	0.47	0
Q17BS7	0	0	0.78	1.07	0.473729	0	0	0	0	0.4625	0
A0A182H9D8	0.84	0	1.27	1	0.474467	0	0	0	0	0.7775	0
A0A182GHN8	0	0	0.96	0.95	0.477513	0	0	0	0	0.4775	0
A0A182GUD5	0	0	1.06	0.82	0.477598	0	0	0	0	0.47	0
A0A182H8D7	0	0	1.1	0.75	0.478768	0	0	0	0	0.4625	0
Q17D69	1.01	0	1.16	1.13	0.479609	0	0	0	0	0.825	0
A0A182G9U7	0	0	0.79	1.09	0.481819	0	0	0	0	0.47	0
A0A182GKF3	0	0	1.15	0.65	0.483477	0	0	0	0	0.45	0
A0A023EUS7	1	0.91	0.9	2.05	0.483658	0	0	0	0	1.215	0
A0A182GK55	0	0.77	1.25	1.11	0.484323	0	0	0	0	0.7825	0
A0A023ELE4	0.59	1.83	0.84	0.76	0.484794	0	0	0	0	1.005	0
A0A182GI16	0	0	1.1	0.79	0.485045	0	0	0	0	0.4725	0
A0A182GVY6	0	0	1.11	0.77	0.485129	0	0	0	0	0.47	0
A0A182GUV7	0	1.36	0.84	0.77	0.485509	0	0	0	0	0.7425	0
A0A182GP17	0	1.37	0.76	0.68	0.485509	0	0	0	0	0.7025	0
A0A182GC45	0	0	1.08	0.83	0.485612	0	0	0	0	0.4775	0
A0A182G813	0.8	0.7	1	1.93	0.487	0	0	0	0	1.1075	0
A0A182GES3	1.79	1.85	0.94	2.29	0.48864	0	0	0	0	1.7175	0
A0A182H7Y9	0	0	1.18	0.59	0.489202	0	0	0	0	0.4425	0
A0A182GU95	0	0	0.99	0.97	0.490051	0	0	0	0	0.49	0
A0A182G6V5	1.26	0.8	0.11	0.1	0.490274	0	0	0	0	0.5675	0
A0A182GGR9	0.4	0	1.11	1.17	0.491274	0	0	0	0	0.67	0
A0A182GTP2	0	0	1.09	0.85	0.492367	0	0	0	0	0.485	0
Q16SE7	0	0	1.09	0.85	0.492367	0	0	0	0	0.485	0
A0A182GWA2	0	0	1.19	0.61	0.49452	0	0	0	0	0.45	0
A0A182GVY1	0	0	1.1	0.87	0.499168	0	0	0	0	0.4925	0
A0A182GMF9	0	0	1.01	0.99	0.50005	0	0	0	0	0.5	0
A0A023EFH1	0	0	1.01	0.99	0.50005	0	0	0	0	0.5	0
A0A023EI61	0	0	1.01	0.99	0.50005	0	0	0	0	0.5	0
Q1HR76	1.79	0.56	1.59	1.74	0.501946	0	0	0	0	1.42	0
A0A023EXD7	0	0	0.9	1.09	0.502015	0	0	0	0	0.4975	0
Q16W03	2	1.33	0.76	0.8	0.502114	0	0	0	0	1.2225	0
A0A182GGV8	0	0	1.11	0.87	0.50222	0	0	0	0	0.495	0
A0A182G6N8	0	0	1.23	0.5	0.503655	0	0	0	0	0.4325	0
A0A023EJY3	0	0	0.9	1.1	0.504975	0	0	0	0	0.5	0
A0A182HCJ9	0	0	1.03	0.99	0.505198	0	0	0	0	0.505	0
Q16PP1	0	1.37	0.59	0.98	0.506088	0	0	0	0	0.735	0
Q17L03	0	0	0.88	1.12	0.507149	0	0	0	0	0.5	0
A0A023EFR8	0.27	0.28	1.2	1.37	0.508576	0	0	0	0	0.78	0
Q16P83	0	0	1.16	0.82	0.509387	0	0	0	0	0.495	0
A0A182GGY9	0	0.81	1.05	1.38	0.509559	0	0	0	0	0.81	0
A0A182H761	0	0	1.21	0.7	0.51041	0	0	0	0	0.4775	0
A0A182GGP3	0	0	1.21	0.7	0.51041	0	0	0	0	0.4775	0
A0A182H198	0	0	1.02	1.03	0.512512	0	0	0	0	0.5125	0
Q1HRM3	1.01	0	0	1.04	0.51261	0	0	0	0	0.5125	0
A0A182GZW8	0	0	1.2	0.75	0.512805	0	0	0	0	0.4875	0
A0A182HAC0	1.47	0.84	1.79	2.25	0.512951	0	0	0	0	1.5875	0
A0A182H1N6	0	0	0.94	1.1	0.513128	0	0	0	0	0.51	0
A0A023EES4	1.16	1.19	1.24	0	0.518959	0	0	0	0	0.8975	0
A0A182H8V2	0	0	1.22	0.75	0.519778	0	0	0	0	0.4925	0
A0A182G5W6	0	0	1.05	1.03	0.520048	0	0	0	0	0.52	0
A0A023ENF8	0.77	1.47	0	0.71	0.520162	0	0	0	0	0.7375	0
A0A182H243	0	0	1.21	0.78	0.52021	0	0	0	0	0.4975	0
A0A182G1A0	0	0	1.2	0.81	0.521075	0	0	0	0	0.5025	0
Q16FG6	0	0	1.06	1.04	0.525048	0	0	0	0	0.525	0
A0A182GZK5	0	0	1.06	1.04	0.525048	0	0	0	0	0.525	0
A0A182GLQ5	0	0	1.15	0.93	0.525785	0	0	0	0	0.52	0
A0A182H4R6	0.42	0.87	1.74	1.54	0.527085	0	0	0	0	1.1425	0
Q16LJ3	0	0	0.77	1.24	0.529262	0	0	0	0	0.5025	0
A0A182GHQ5	1.8	0.32	0.91	0.89	0.529386	0	0	0	0	0.98	0
A0A023EIU5	1.14	0	1.02	1.39	0.529499	0	0	0	0	0.8875	0
A0A182GCZ5	0	0	1.25	0.75	0.53033	0	0	0	0	0.5	0
A0A182HDF5	0	0	1.11	1.01	0.531178	0	0	0	0	0.53	0
A0A023EDX1	0	1.03	1.06	1.43	0.53193	0	0	0	0	0.88	0
Q17A03	1.33	0	1.25	1.03	0.532512	0	0	0	0	0.9025	0
Q5EG72	0	0	1.11	1.02	0.53345	0	0	0	0	0.5325	0
A0A023EID3	0	0	1.08	1.06	0.535047	0	0	0	0	0.535	0
A0A182GJJ7	1.28	1.13	2.23	2.31	0.535881	0	0	0	0	1.7375	0
A0A023EIB6	1.1	1.04	1.43	0	0.536254	0	0	0	0	0.8925	0
A0A182G5Z7	0	0	1.14	1	0.537285	0	0	0	0	0.535	0
A0A182GTB8	1.01	0	1.21	0.09	0.538116	0	0	0	0	0.5775	0
A0A182GLV5	0	0	1.18	0.95	0.538673	0	0	0	0	0.5325	0
A0A182HDL9	0	0	1.22	0.9	0.541941	0	0	0	0	0.53	0
A0A182GKU8	0	0	0.5	1.33	0.543524	0	0	0	0	0.4575	0
A0A182GEM6	0	1.03	1.08	1.47	0.544082	0	0	0	0	0.895	0
A0A182GXU9	0	0	1.18	0.99	0.546643	0	0	0	0	0.5425	0
A0A182GCY7	1.02	1.52	0	0.91	0.548469	0	0	0	0	0.8625	0
Q17G31	0.8	0	0.83	1.55	0.548475	0	0	0	0	0.795	0
Q17D48	0	0	1.2	0.97	0.548561	0	0	0	0	0.5425	0
A0A182G1A9	0	0	1.2	0.97	0.548561	0	0	0	0	0.5425	0
A0A182G3T3	0	0	1.24	0.91	0.550017	0	0	0	0	0.5375	0
A0A023EJH8	1.07	1.05	0.86	2.25	0.55029	0	0	0	0	1.3075	0
A0A023EEV8	0	0	1.2	0.98	0.550522	0	0	0	0	0.545	0
Q0IE85	0	0	1.15	1.05	0.551135	0	0	0	0	0.55	0
A0A182G935	0	0	1.19	1	0.551606	0	0	0	0	0.5475	0
A0A182H6I2	0	0	1.28	0.92	0.564535	0	0	0	0	0.55	0
A0A182GEY9	0.88	0.87	1.77	2.17	0.565481	0	0	0	0	1.4225	0
A0A182GJ82	1.46	0	1.25	1.13	0.566701	0	0	0	0	0.96	0
A0A182H3B4	0	0	1.04	1.22	0.568573	0	0	0	0	0.565	0
A0A182H3D7	0	0	1.32	0.86	0.568749	0	0	0	0	0.545	0
A0A182H171	0	0	1.19	1.08	0.568831	0	0	0	0	0.5675	0
A0A023ED42	0	0	1.38	0.67	0.570674	0	0	0	0	0.5125	0
A0A182GGF5	0	0	1.31	0.9	0.571199	0	0	0	0	0.5525	0
A0A182HB17	0	0	1.33	0.86	0.572161	0	0	0	0	0.5475	0
A0A182H5M3	1.45	0	1.26	1.26	0.578246	0	0	0	0	0.9925	0
A0A182H6T5	0.81	0	1.39	1.43	0.578549	0	0	0	0	0.9075	0
A0A182H720	1.18	0	1.11	1.55	0.578921	0	0	0	0	0.96	0
A0A182GDT3	0	0	1.25	1.05	0.579332	0	0	0	0	0.575	0
Q16T51	0	0	1.08	1.23	0.57993	0	0	0	0	0.5775	0
A0A023EQZ8	1.13	1.07	0.76	2.29	0.581566	0	0	0	0	1.3125	0
A0A182HBC3	0	0	1.37	0	0.593227	0	0	0	0	0.3425	0
A0A182GER3	0	0	1.3	1.05	0.594112	0	0	0	0	0.5875	0
A0A023ELV4	2.01	2.04	0.69	1.02	0.596615	0	0	0	0	1.44	0
A0A182H6A0	0	0	0.72	1.44	0.596992	0	0	0	0	0.54	0
A0A182GIB6	0	0	1.29	1.08	0.597134	0	0	0	0	0.5925	0
A0A182H2R4	0	0	1.44	0.75	0.59939	0	0	0	0	0.5475	0
A0A182GJN8	0	0	0	1.39	0.601888	0	0	0	0	0.3475	0
A0A182G173	0	0	0.91	1.4	0.602925	0	0	0	0	0.5775	0
A0A182GTA5	0	0	1.46	0.71	0.603837	0	0	0	0	0.5425	0
A0A182GV13	0.74	0.54	1.99	0.53	0.606259	0	0	0	0	0.95	0
A0A182H9T1	1.33	0	0	1.07	0.607001	0	0	0	0	0.6	0
Q1HRT6	0.79	0.9	0.74	2.21	0.608975	0	0	0	0	1.16	0
Q16G25	0	0	1.09	1.34	0.613896	0	0	0	0	0.6075	0
A0A182GJW5	0	0	1.24	1.22	0.615041	0	0	0	0	0.615	0
A0A182GNV0	0	0	1.24	1.22	0.615041	0	0	0	0	0.615	0
Q16IR9	0	0	1.03	1.4	0.621425	0	0	0	0	0.6075	0
A0A182H221	0	0	1.33	1.16	0.625395	0	0	0	0	0.6225	0
A0A182GB95	0	0	1.45	0	0.627868	0	0	0	0	0.3625	0
A0A182G738	0.91	1.1	0.67	2.3	0.627873	0	0	0	0	1.245	0
A0A182H190	1.02	0	1.44	1.63	0.630253	0	0	0	0	1.0225	0
A0A182H2M9	0	1.52	0	0.78	0.631724	0	0	0	0	0.575	0
A0A182G9E2	0	0	1.54	0.66	0.631902	0	0	0	0	0.55	0
A0A182GPI4	0	0	0.81	1.52	0.634286	0	0	0	0	0.5825	0
Q1HRL8	0	0	1.04	1.46	0.642398	0	0	0	0	0.625	0
Q16KY9	1.35	0	0	1.22	0.644142	0	0	0	0	0.6425	0
A0A182HEA4	0	0	0	1.49	0.645189	0	0	0	0	0.3725	0
Q17PB8	0	0	1.4	1.17	0.647625	0	0	0	0	0.6425	0
A0A182G517	1.22	1.37	0	0	0.649668	0	0	0	0	0.6475	0
A0A182GZ72	0	0	1.38	1.21	0.650284	0	0	0	0	0.6475	0
Q16UJ3	0	0	0	1.51	0.653849	0	0	0	0	0.3775	0
A0A182HE80	0	0	1.11	1.46	0.654308	0	0	0	0	0.6425	0
A0A182GPF1	0	0	1.32	1.3	0.655038	0	0	0	0	0.655	0
A0A182GUF5	0	0	1.1	1.48	0.658844	0	0	0	0	0.645	0
A0A182GYM8	1.35	0	1.35	1.78	0.670037	0	0	0	0	1.12	0
A0A023EKN9	0	0	1.65	0.52	0.673735	0	0	0	0	0.5425	0
A0A023EHH5	0	0	1.19	1.5	0.681373	0	0	0	0	0.6725	0
Q179S8	0	0	1.6	0	0.69282	0	0	0	0	0.4	0
A0A182GJD7	1.2	0	1.72	1.68	0.694766	0	0	0	0	1.15	0
Q170W6	1.69	0.79	0	0	0.696886	0	0	0	0	0.62	0
A0A182GJI0	0	0	1.67	0.9	0.697796	0	0	0	0	0.6425	0
A0A182GF00	0	0	1.71	0.71	0.700732	0	0	0	0	0.605	0
Q17F22	0	0	1.41	1.4	0.702509	0	0	0	0	0.7025	0
A0A023ED66	1.15	1	0.51	2.43	0.708956	0	0	0	0	1.2725	0
Q1HRP3	2.01	0	0.87	0.92	0.712987	0	0	0	0	0.95	0
B0FWD8	2.01	0	0.87	0.85	0.714366	0	0	0	0	0.9325	0
A0A182GMR7	2.01	0	0.97	0.79	0.716218	0	0	0	0	0.9425	0
A0A182GG25	0.21	0.82	2.12	1.52	0.719214	0	0	0	0	1.1675	0
A0A182G4C8	2.01	0	1.3	1.14	0.72095	0	0	0	0	1.1125	0
A0A182H022	2.01	0	0.9	1.29	0.725293	0	0	0	0	1.05	0
A0A182GTK0	2.01	0	1	1.58	0.753239	0	0	0	0	1.1475	0
A0A023EK06	0	2.04	0.51	0.5	0.765845	0	0	0	0	0.7625	0
A0A182G1G4	0.73	0.76	0.62	2.48	0.771083	0	0	0	0	1.1475	0
A0A182GYD8	0	0	1.46	1.67	0.786014	0	0	0	0	0.7825	0
A0A182G196	0	0	0.97	1.91	0.793001	0	0	0	0	0.72	0
A0A023ES83	2.01	0	1.73	1.69	0.793391	0	0	0	0	1.3575	0
A0A182GCV2	0.33	0.86	2.12	0	0.806826	0	0	0	0	0.8275	0
A0A182GYF2	0	0	1.92	1.16	0.815537	0	0	0	0	0.77	0
Q16KP9	0	0	1.73	1.54	0.820255	0	0	0	0	0.8175	0
Q1HQP4	2.01	0	0.71	0	0.820762	0	0	0	0	0.68	0
A0A182G3C0	0.99	0	1.99	0	0.824636	0	0	0	0	0.745	0
A0A182H5G9	2.01	0	1.8	1.96	0.836432	0	0	0	0	1.4425	0
A0A182GHC2	0.55	1.54	0.78	2.7	0.839088	0	0	0	0	1.3925	0
Q17PY3	0.62	2.67	0.71	0.7	0.863843	0	0	0	0	1.175	0
A0A182GKP0	2.01	0	0	0	0.870356	0	0	0	0	0.5025	0
A0A182GRP2	0	2.04	0	1.43	0.893906	0	0	0	0	0.8675	0
A0A182GD04	2.08	0	0	0	0.900666	0	0	0	0	0.52	0
A0A182GP05	0	0	0	2.09	0.904997	0	0	0	0	0.5225	0
A0A182GPL5	0	0	0	2.09	0.904997	0	0	0	0	0.5225	0
A0A182H9B2	0	0	0	2.09	0.904997	0	0	0	0	0.5225	0
Q17FJ6	0	0	2.12	0	0.917987	0	0	0	0	0.53	0
A0A182GKJ3	0	0	2.12	0	0.917987	0	0	0	0	0.53	0
A0A182G1S6	0	0	0	2.16	0.935307	0	0	0	0	0.54	0
A0A182H3E7	0	0	2.02	1.79	0.955965	0	0	0	0	0.9525	0
